# Supplementary material for: Identification and Analysis of Potential Autophagy-Related Biomarkers in Endometriosis by WGCNA
Source: Front Mol Biosci. 2021 Nov 1;8:743012. doi: 10.3389/fmolb.2021.743012 (PMC8591037; doi:10.3389/fmolb.2021.743012)
Supplement: Supplementary file 1 [file DataSheet1.zip]

Archive with 11 entries (10 files):
- Supplementary Figures and Tables/
- Supplementary Figures and Tables/Supplement Legends.PDF
- Supplementary Figures and Tables/Supplementary Figure 1.pdf
- Supplementary Figures and Tables/Supplementary Figure 2.pdf
- Supplementary Figures and Tables/Supplementary Table 1.xlsx.xlsx
- Supplementary Figures and Tables/Supplementary Table 2.xlsx.xlsx
- Supplementary Figures and Tables/Supplementary Table 3.xls.xlsx
- Supplementary Figures and Tables/Supplementary Table 4.xlsx.xlsx
- Supplementary Figures and Tables/Supplementary Table 5.xlsx.xlsx
- Supplementary Figures and Tables/Supplementary Table 6.xlsx.xlsx
- Supplementary Figures and Tables/Supplementary Table 7.xlsx.xlsx
