# Supplementary material for: Identification and Analysis of Potential Autophagy-Related Biomarkers in Endometriosis by WGCNA
Source: Front Mol Biosci. 2021 Nov 1;8:743012. doi: 10.3389/fmolb.2021.743012 (PMC8591037; doi:10.3389/fmolb.2021.743012)
Supplement: Supplementary file 1 [file DataSheet1.zip › Supplementary Figures and Tables/Supplementary Table 1.xlsx.xlsx]

## Sheet: HADb
AMBRA1
APOL1
ARNT
ARSA
ARSB
ATF4
ATF6
ATG10
ATG12
ATG16L1
ATG16L2
ATG2A
ATG2B
ATG3
ATG4A
ATG4B
ATG4C
ATG4D
ATG5
ATG7
ATG9A
ATG9B
ATIC
BAG1
BAG3
BAK1
BAX
BCL2
BCL2L1
BECN1
BID
BIRC5
BIRC6
BNIP1
BNIP3
BNIP3L
C12orf44
C17orf88
CALCOCO2
CAMKK2
CANX
CAPN1
CAPN10
CAPN2
CAPNS1
CASP1
CASP3
CASP4
CASP8
CCL2
CCR2
CD46
CDKN1A
CDKN1B
CDKN2A
CFLAR
CHMP2B
CHMP4B
CLN3
CTSB
CTSD
CTSL1
CX3CL1
CXCR4
DAPK1
DAPK2
DDIT3
DIRAS3
DLC1
DNAJB1
DNAJB9
DRAM1
EDEM1
EEF2
EEF2K
EGFR
EIF2AK2
EIF2AK3
EIF2S1
EIF4EBP1
EIF4G1
ERBB2
ERN1
ERO1L
FADD
FAM48A
FAS
FKBP1A
FKBP1B
FOS
FOXO1
FOXO3
GAA
GABARAP
GABARAPL1
GABARAPL2
GAPDH
GNAI3
GNB2L1
GOPC
GRID1
GRID2
HDAC1
HDAC6
HGS
HIF1A
HSP90AB1
HSPA5
HSPA8
HSPB8
IFNG
IKBKB
IKBKE
IL24
IRGM
ITGA3
ITGA6
ITGB1
ITGB4
ITPR1
KIAA0226
KIAA0652
KIAA0831
KIF5B
KLHL24
LAMP1
LAMP2
MAP1LC3A
MAP1LC3B
MAP1LC3C
MAP2K7
MAPK1
MAPK3
MAPK8
MAPK8IP1
MAPK9
MBTPS2
MLST8
MTMR14
MTOR
MYC
NAF1
NAMPT
NBR1
NCKAP1
NFE2L2
NFKB1
NKX2-3
NLRC4
NPC1
NRG1
NRG2
NRG3
P4HB
PARK2
PARP1
PEA15
PELP1
PEX14
PEX3
PIK3C3
PIK3R4
PINK1
PPP1R15A
PRKAB1
PRKAR1A
PRKCD
PRKCQ
PTEN
PTK6
RAB11A
RAB1A
RAB24
RAB33B
RAB5A
RAB7A
RAC1
RAF1
RB1
RB1CC1
RELA
RGS19
RHEB
RPS6KB1
RPTOR
SAR1A
SERPINA1
SESN2
SH3GLB1
SIRT1
SIRT2
SPHK1
SPNS1
SQSTM1
ST13
STK11
TBK1
TM9SF1
TMEM49
TMEM74
TNFSF10
TP53
TP53INP2
TP63
TP73
TSC1
TSC2
TUSC1
ULK1
ULK2
ULK3
USP10
UVRAG
VAMP3
VAMP7
VEGFA
WDFY3
WDR45
WDR45L
WIPI1
WIPI2
ZFYVE1

## Sheet: AUTOPHAGY DATABASE
ABCB6
ABL1
ABL2
ABR
ACAP2
ACAP3
ACBD5
ACTA1
ACTA2
ACTB
ACTC1
ACTG1
ACTG2
ACTR2
ACTR3
ACTR3B
AES
AFG3L2
AGFG1
AKT1
AKT1S1
AKT2
AKT3
ALK
ALPI
ALPL
ALPP
ALPPL2
AMBRA1
ANK1
ANK2
ANK3
ANKK1
ANKRD28
ANKRD44
AP1AR
AP1B1
AP1G1
AP1G2
AP1M1
AP1M2
AP1S1
AP1S2
AP1S3
AP2A1
AP2A2
AP2B1
AP2M1
AP2S1
AP3D1
AP3M1
AP3M2
AP4B1
AP4E1
AP4M1
APAF1
ARAF
ARF6
ARFGEF1
ARFGEF2
ARHGAP10
ARHGAP26
ARHGAP42
ARHGEF17
ARHGEF4
ARHGEF9
ARL2
ARNT
ARNT2
ARNTL
ARNTL2
ATF4
ATG10
ATG101
ATG12
ATG13
ATG14
ATG16L1
ATG16L2
ATG2A
ATG2B
ATG3
ATG4A
ATG4B
ATG4C
ATG4D
ATG5
ATG7
ATG9A
ATG9B
ATM
ATR
AURKA
AXL
BAG3
BCL2
BCL2L1
BCR
BDNF
BECN1
BECN2
BLK
BNIP3
BRAF
BRSK1
BRSK2
CALCOCO2
CAMK1
CAMK1D
CAMK1G
CAMK2B
CAMK2D
CAMK2G
CAMKK1
CAMKK2
CAPN1
CAPN10
CAPN11
CAPN12
CAPN13
CAPN14
CAPN2
CAPN3
CAPN5
CAPN6
CAPN7
CAPN8
CAPN9
CAPNS1
CAPNS2
CASP3
CDK1
CDK11A
CDK13
CDK16
CDK17
CDK18
CDK2
CDK5
CDKL1
CDKL4
CDKL5
CDKN1B
CDKN2A
CELF1
CELF3
CELF5
CHUK
CLEC16A
CLOCK
CLTA
CLTB
CLTC
CSNK1A1L
CSNK1D
CSNK1G2
CSNK2A1
CSNK2A2
CSNK2B
CTSB
CTSD
CTSE
CTSL
CTSV
DAPK1
DAPK3
DAW1
DDIT4
DEPTOR
DES
DIRAS3
DNM1
DNM1L
DNM2
DNM3
DNPEP
DRAM1
DRAM2
E2F1
E2F2
EEF1A1
EEF1A2
EGFR
EI24
EIF2AK1
EIF2AK2
EIF2AK3
EIF2AK4
EIF2S1
EIF4E
EIF4E1B
EIF4EBP1
EIF4EBP2
EIF4EBP3
EPAS1
EPG5
EPHA2
EPHA3
EPHA4
EPHA5
EPHB1
EPHB2
EPHB3
EPN1
EPN2
EPN3
ERBB2
ERBB3
ERBB4
ERN1
ERN2
EVA1A
EXOC1
EXOC2
EXOC3
EXOC3L1
EXOC3L4
EXOC4
EXOC5
EXOC6
EXOC6B
EXOC7
EXOC8
FBXW7
FGFR1
FGFR2
FGFR3
FGR
FIS1
FKBP1A
FKBP8
FOS
FOXO1
FOXO3
FUNDC1
GABARAP
GABARAPL1
GABARAPL2
GABARAPL3
GAPDH
GAPDHS
GBF1
GFAP
GLIPR2
GOPC
GRAMD1B
GRB2
HARBI1
HCK
HDAC1
HDAC4
HDAC5
HDAC6
HDAC7
HIF1A
HIF3A
HRAS
HSPA1A
HSPA1B
HSPA1L
HSPA2
HSPA5
HSPA6
HSPA8
HUNK
IARS
IGF1R
INS
INSR
INSRR
IRGM
IRS1
IRS2
IRS4
ITPR1
ITPR2
ITPR3
JUN
KAT5
KAT6A
KAT6B
KAT7
KAT8
KEAP1
KIAA0226L
KLHL1
KLHL12
KLHL13
KLHL17
KLHL18
KLHL2
KLHL20
KLHL24
KLHL28
KLHL4
KLHL5
KLHL8
KPNA6
KRAS
KRT5
KRT6A
KRT6B
KRT6C
KRT71
KRT72
KRT73
KRT74
KRT75
KRT76
KRT79
KRT8
KRT81
KRT82
KRT83
KRT84
KRT85
KSR1
LAMP1
LAMP2
LATS2
LCK
LPIN1
LPIN2
LRBA
LRSAM1
LYST
MAN2A2
MAN2B1
MAN2C1
MAP1LC3A
MAP1LC3B
MAP1LC3C
MAP2K1
MAP2K2
MAP2K3
MAP2K4
MAP2K5
MAP2K7
MAP3K14
MAP3K6
MAP4K1
MAP4K2
MAP4K3
MAP4K5
MAPK1
MAPK10
MAPK14
MAPK15
MAPK3
MAPK7
MAPK8
MAPK8IP1
MAPKAP1
MARK1
MARK2
MARK3
MARK4
Mb3875
MELK
MERTK
MFN1
MFN2
MINK1
MITF
MLST8
MTM1
MTMR1
MTMR14
MTMR2
MTMR4
MTMR6
MTMR7
MTMR8
MTMR9
MTOR
MTRF1L
MX1
MX2
MYD88
MYLK
MYLK3
MYO3A
NAPSA
NBEA
NBR1
NCOA4
NFE2L1
NFE2L2
NFE2L3
NFKB1
NFKB2
NFKBIA
NFKBIB
NFKBID
NFKBIE
NFKBIZ
NLRC3
NLRC5
NLRP1
NLRP12
NLRP13
NLRP14
NLRP3
NLRP4
NLRP5
NLRP7
NLRP8
NLRP9
NOD1
NOD2
NPAS2
NPAS3
NRAS
NRBF2
NTRK2
NUAK1
NUAK2
NVL
OPA1
OPHN1
PA2G4
PAK1
PAK2
PAK3
PAK4
PAK6
PAK7
PARK2
PDK1
PDPK1
PEX1
PEX5
PEX5L
PGA3
PGA4
PGA5
PGAM5
PI4KB
PIK3C2A
PIK3C2B
PIK3C3
PIK3CA
PIK3CB
PIK3CD
PIK3CG
PIK3R4
PINK1
PIP4K2A
PIP5K1A
PIP5K1B
PIP5K1C
PKN1
PKN2
PKN3
PLCB4
PLCD1
PLCG1
PLCH1
PLCH2
PLD1
PLD2
PNCK
POC1A
POC1B
PPP1CA
PPP1CC
PPP2CA
PPP2CB
PPP2R1A
PPP2R1B
PPP2R2A
PPP2R2B
PPP2R2C
PPP2R2D
PPP2R3A
PPP2R3B
PPP2R3C
PPP2R4
PPP2R5A
PPP2R5B
PPP2R5C
PPP2R5D
PPP2R5E
PPP4C
PPP6C
PREX1
PREX2
PRKAA1
PRKAA2
PRKAB1
PRKAB2
PRKACA
PRKACB
PRKCA
PRKCB
PRKCD
PRKCE
PRKCG
PRKCH
PRKCI
PRKCQ
PRKCZ
PRKDC
PRMT1
PRMT3
PRMT8
PRR5
PRR5L
PTEN
RAB10
RAB12
RAB1A
RAB1B
RAB33B
RAB5A
RAB5B
RAB5C
RAB7A
RAB8A
RAB9A
RABGEF1
RAF1
RALA
RALB
RALGAPA1
RALGAPA2
RB1CC1
RCAN1
REL
RELA
RELB
RET
RGL1
RGS19
RHEB
RICTOR
RIPK1
RIPK4
RPS6KA1
RPS6KA3
RPS6KA4
RPS6KA6
RPS6KB1
RPS6KB2
RPTOR
RRAGA
RRAGB
RRAGC
RRAGD
RUBCN
RUNX1
RUNX3
RYR1
RYR2
SAR1A
SAR1B
SBF2
SCOC
SEC16A
SEC16B
SEC23A
SEC23B
SEC24B
SEC24C
SEC24D
SESN1
SESN2
SESN3
SGK2
SH3GL1
SH3GL2
SH3GL3
SH3GLB1
SH3GLB2
SHC1
SHC2
SHC3
SHC4
SIDT1
SIDT2
SIK1
SIK2
SIK3
SIM2
SIN3A
SIN3B
SIPA1L3
SIRT1
SLC1A1
SLC1A2
SLC1A4
SLC1A5
SLC1A6
SLC1A7
SLC36A1
SLC36A4
SLC3A1
SLC3A2
SLC7A10
SLC7A11
SLC7A5
SLC7A6
SLC7A7
SLC7A8
SLC7A9
SMPD1
SMPDL3B
SNAP29
SNRK
SNRNP40
SNX1
SNX30
SNX4
SOD1
SOD2
SOS1
SOS2
SPATA13
SPATA5
SPATA5L1
SPG7
SQSTM1
SRC
STK11
STK24
STK25
STK26
STK36
STK38L
STK4
STX17
STX7
STX8
STXBP1
STXBP2
STXBP3
SUPT20H
TBC1D12
TBC1D14
TBC1D25
TBC1D4
TBC1D5
TBC1D7
TBK1
TECPR1
TELO2
TEP1
TFE3
TFEB
TGFBRAP1
TIGAR
TM9SF1
TM9SF2
TM9SF3
TM9SF4
TMEM173
TMEM74
TNFAIP2
TNIK
TNS1
TNS2
TNS3
TOMM7
TOR1B
TP53INP2
TPR
TPTE2
TRADD
TRAF1
TRAF2
TRAF3
TRAF4
TRAF5
TRAF6
TRAPPC1
TRAPPC10
TRAPPC2
TRAPPC3
TRAPPC4
TRAPPC5
TRAPPC6A
TRAPPC6B
TRAPPC8
TRAPPC9
TRRAP
TSC1
TSC2
UBB
UBC
UBE2A
UBE2D2
UBE2D3
UBE2H
UBE2J2
UBE2L3
UBE2N
UGT1A1
UGT1A10
UGT1A6
UGT1A9
UGT2A1
UGT2A3
UGT2B10
UGT2B15
UGT2B17
UGT2B28
UGT2B4
UGT2B7
ULK1
ULK2
ULK3
UVRAG
VAMP3
VAMP7
VAMP8
VCP
VDAC1
VDAC2
VDAC3
VIM
VMP1
VPS13A
VPS13C
VPS16
VPS18
VPS33A
VPS33B
VPS39
VPS41
VPS45
VTI1B
WAC
WDFY3
WDFY4
WDR3
WDR45
WDR45B
WDR5
WDR5B
WIPI1
WIPI2
YES1
YME1L1
ZFYVE1
NLRP2
DAPK2
CELF2
INTS13
CACNG5
PAK5
AP3B2
IKBKB
MAP2K6
SYF2
PTPA
ARHGAP22
LPIN3
C2orf49
USP6NL
BLCAP
KSR2
SPATA31E1
TMEM150B
ZNF766
NOXO1
COL4A6
PLCG2
RYR3
LACTBL1
AL662899.2

## Sheet: GSEA
AC091230.1
ATG12
ATG3
ATG4A
ATG4B
ATG4C
ATG4D
ATG5
ATG7
BECN1
BECN2
GABARAP
GABARAPL1
GABARAPL2
IFNA1
IFNA10
IFNA13
IFNA14
IFNA16
IFNA17
IFNA2
IFNA21
IFNA4
IFNA5
IFNA6
IFNA7
IFNA8
IFNG
INS
PIK3C3
PIK3R4
PRKAA1
PRKAA2
ULK1
ULK2
ADRB2
AMBRA1
ATG13
ATG14
BAG3
CALCOCO2
CDC37
CLEC16A
HDAC6
HSPB8
HTRA2
HTT
KLHL3
LGALS8
LRSAM1
MAP1LC3C
MAPK3
MFN2
NOD1
OPTN
PINK1
PRKN
RAB7A
RB1CC1
RETREG1
RIPK2
RNF41
SESN2
SMURF1
SPTLC1
SPTLC2
SQSTM1
STBD1
STING1
TBK1
TEX264
TIGAR
TOMM7
TP53
TSC2
UBQLN1
USP30
VPS13C
VPS13D
WDFY3
WDR81
WIPI2
AC022966.1
AKT1
ATG101
ATP13A2
ATP6V0A1
ATP6V0A2
ATP6V0B
ATP6V0C
ATP6V0D1
ATP6V0D2
ATP6V0E1
ATP6V0E2
ATP6V1A
ATP6V1B1
ATP6V1B2
ATP6V1C1
ATP6V1C2
ATP6V1D
ATP6V1E1
ATP6V1E2
ATP6V1G1
ATP6V1G2
ATP6V1H
BNIP3
BNIP3L
C9orf72
CAPN1
CAPNS1
CASP3
CDK5
CDK5R1
CHMP4A
CHMP4B
DCN
EPM2A
ERN1
EXOC1
EXOC4
EXOC7
EXOC8
FEZ1
FEZ2
FYCO1
GAPDH
GBA
GNAI3
GPSM1
HIF1A
HMOX1
IFT20
IFT88
IKBKG
IL4
IRGM
KDR
KIAA1324
LACRT
LAMTOR1
LAMTOR2
LAMTOR3
LAMTOR4
LAMTOR5
LARP1
LRRK2
LZTS1
MAP3K7
MAPK8
MLST8
MTM1
MTMR3
MTOR
NEDD4
NPC1
NPRL2
NPRL3
NRBP2
NUPR1
PAFAH1B2
PHF23
PIK3CA
PIKFYVE
PIM2
PIP4K2A
PIP4K2B
PIP4K2C
POLDIP2
PRKAB1
PRKAB2
PRKACA
PRKAG1
PRKAG2
PRKAG3
QSOX1
RAB12
RAB1B
RAB3GAP1
RAB3GAP2
RAB5A
RALB
RHEB
RNF5
RPTOR
RRAGA
RRAGB
RRAGC
RRAGD
RUBCN
RUFY4
SCFD1
SCOC
SEC22B
SESN1
SESN3
SH3GLB1
SIRT1
SLC38A9
SMCR8
SNX32
SNX5
SNX6
SUPT5H
TBC1D12
TBC1D14
TBC1D25
TRIM13
TSC1
UBQLN2
UBQLN4
UCHL1
UVRAG
VPS26A
VPS26B
VPS35
WAC
ATP5IF1
CAMKK2
CSNK2A2
CTTN
DNM1L
FBXO7
FBXW7
FZD5
GSK3A
HAX1
HK2
MUL1
PARK7
SREBF1
SREBF2
TSPO
VDAC1
ABL1
ABL2
ACER2
ADRA1A
ATM
BAD
BCL2
BCL2L11
BMF
BOK
CISD2
CPTP
CTSA
DAP
DAPK1
DAPK2
DAPK3
DAPL1
DDIT3
DEPP1
DHRSX
DRAM1
DRAM2
EEF1A1
EEF1A2
EIF2AK4
EIF4G1
EIF4G2
EP300
ERCC4
FBXL2
FLCN
FOXK1
FOXK2
FOXO1
FOXO3
GATA4
GFAP
GOLGA2
GSK3B
HERC1
HGF
HMGB1
HMGB4
HSPB1
HTR2B
IFI16
IL10
IL10RA
ITPR1
KAT5
KAT8
KDM4A
KEAP1
KIF25
KLHL22
LAMP3
LARS1
LEP
LEPR
MAPK15
MAPT
MCL1
MEFV
MET
MFSD8
MID2
MIR199A1
MIR199A2
MIRLET7B
MT3
MTCL1
MTDH
MTMR8
MTMR9
NAMPT
NLRP6
OSBPL7
PIK3CB
PIK3R2
PLEKHF1
PLK2
PLK3
PRKD1
PSAP
PTK2
PTPN22
PYCARD
RAB39B
RAB8A
RASIP1
RMC1
RNF152
ROCK1
SH3BP4
SIRT2
SNCA
SNRNP70
SOGA1
SOGA3
STAT3
STK11
SVIP
TAB2
TAB3
TFEB
TICAM1
TLK2
TMEM150A
TMEM150B
TMEM150C
TMEM59
TP53INP1
TP53INP2
TPCN1
TPCN2
TREM2
TRIB3
TRIM21
TRIM22
TRIM65
TRIM8
USP10
USP13
USP33
WASHC1
WDR24
WDR41
WDR6
XBP1
XPA
ZC3H12A
ZKSCAN3
ZMPSTE24
ATG10
ATG16L1
ATG16L2
ATG2A
ATG2B
ATG9A
ATG9B
CHMP2A
CHMP2B
CHMP3
CHMP4C
CHMP6
CLN3
CSNK2A1
CSNK2B
DYNLL1
DYNLL2
EI24
EMC6
EPG5
FUNDC1
GABARAPL3
HDAC10
HGS
ILRUN
LAMP2
LIX1
LIX1L
MAP1LC3A
MAP1LC3B
MAP1LC3B2
MCOLN1
MFN1
MTERF3
MTMR14
MVB12A
NBR1
NSFL1C
PACS2
PGAM5
PIK3C2B
PLAA
PSEN1
RAB1A
RAB1C
RAB23
RAB33B
RUBCNL
SNAP29
SNAPIN
SNF8
SNX14
SRC
STAM
STAM2
STX12
STX17
SYNPO2
TBC1D5
TCIRG1
TECPR1
TMEM41B
TMEM74
TOMM20
TOMM22
TOMM40
TOMM5
TOMM6
TOMM70
TRAPPC8
TSG101
UBXN2A
UBXN2B
UBXN6
VAMP8
VCP
VMP1
VPS16
VPS25
VPS28
VPS33A
VPS36
VPS37A
VPS37B
VPS37C
VPS37D
VPS4A
VPS4B
VTA1
WDR45
WDR45B
WIPI1
YOD1
ZFYVE1
CLU
HSP90AA1
HSPA8
STUB1
ACBD5
CTSK
FIS1
FUNDC2
MARK2
PPARGC1A
SPATA18

## Sheet: NCBI
APOE
CYP19A1
HMGA2
HLA-B
APOA1
LDLR
ESR1
BMP2
IL12B
WWOX
TNF
IL6
TGFB1
PRNP
CXCL12
NPR3
KIT
ATXN3
VMA21
ITGB3
TRIM5
IL1B
APP
SLC2A9
SCD
TLR3
ABCA1
COL1A1
AR
CTNNB1
POU5F1
CREBBP
ATXN2
CD36
CD209
TLR4
CALR
PML
RUNX2
ADIPOQ
IDO1
ZBTB38
CD44
LPA
TFRC
BRCA1
IGF1
ANGPT2
PPARG
PRODH
DRD2
NOS3
CFTR
MMP9
ABCB1
MIR21
SPP1
CXCL8
TGFBI
IL17A
TGFB2
CDH1
TET2
NOTCH1
CX3CR1
ELAPOR1
GGT1
MEG3
TERT
ANGPT1
YAP1
AGER
IL23R
JAK2
CCR5
TLR2
KITLG
ESR2
CD274
CAV1
EZH2
CD4
MLH1
CCND1
SLC2A4
PADI4
MALAT1
CTLA4
GHRL
MIR155
S100A9
PROM1
AGT
NR3C1
SP1
ICAM1
IL18
TARDBP
MIR181A1
VWF
TLR9
LGALS3
MIR146A
GJA1
MIR34A
GLI3
CCL5
NPM1
DRD3
XIAP
PKM
MMP1
NOS2
STAT1
MAOA
LCN2
SIRT6
LMNA
TTR
S100A8
MIF
PGR
PLK1
PTPN2
SMAD4
TGM2
WT1
SIX1
ALDH2
BSG
FLT3
VHL
IGFBP3
DNMT1
IAPP
TNFRSF1A
TRAP1
RAD51
FLT1
PEX2
PPARA
MLXIPL
HOTAIR
H19
IL13
ELAVL1
OLR1
ELAPOR2
DICER1
C3
SMAD3
SIRT3
KDM1A
CYP2E1
SOX2
GRN
SHH
CCN2
SERPINF1
NF1
CD40LG
MIR145
CASR
CD40
IL33
CHEK1
TNFSF13B
SNAI1
MIR30A
LTBP1
BMI1
MMP14
SMAD2
FOXM1
NOTCH3
BRD4
RASSF1
ENG
VCAM1
KL
EGR1
CEBPB
HSF1
RACK1
TGFBR2
UCP2
IFNB1
FUS
TNFAIP3
SKP2
BMP4
CD34
BST2
ITGB2
LGALS1
WNT5A
FHIT
HPSE
SOCS3
ALDH1A1
DDX58
MAD1L1
SPARC
H2AX
WRN
TRPV1
KLF4
ANXA1
LRP1
TNFRSF10B
ADAM17
IL6R
ETS1
MIR210
SUMO1
CAMP
YWHAZ
FGF21
NTRK1
PGF
SMARCA4
IRF3
CA9
AURKB
NGFR
GLI1
TXN
S100A4
CCNE1
XPO1
MUC5AC
NGF
TLR7
NCOA3
MIR17
UBE2I
PEBP1
IL12A
CASP9
MIR126
IRF1
ITGA5
RARA
STMN1
MIR29A
BMPR2
TRPM7
NOX4
YY1
CD24
JAK1
MIR221
CLDN1
IL7R
MMP13
KISS1
CTSS
TREH
GPX1
GLA
MIR143
KAT2B
HNRNPK
DEFB4A
AVP
YWHAQ
CYLD
GRIN2B
IL23A
ID1
CRHR1
NR1H4
AGO2
CXCR3
MIR27A
MIR137
PDCD4
LDHA
KPNA2
SMAD7
MIR20A
ARRB2
KRT18
MIR140
FKBP5
HAVCR1
TRPC6
BBC3
NR4A1
BTRC
AIFM1
RARRES2
MIR223
HSPG2
IL37
CSF1
PLA2G4A
SGK1
MAVS
GFRA1
TXNIP
CD82
ISG15
MIR205
MST1
RELN
PKD2
MIR214
ITLN1
SPI1
COL18A1
DAXX
FSCN1
MIR22
CFL1
WNT3A
ANG
MTA1
NEAT1
PAX3
PHB
TMED10
S1PR1
CDKN1C
WNT1
MIR23A
FTL
MIR93
BIRC2
LGALS9
MIR150
PVT1
CD47
PRDX1
HSPA9
MIR375
SLC16A1
AHSG
MIR200B
OGT
SLC9A3R1
ARHGAP24
MIR31
SLC5A5
MIR124-1
MIR222
ARRB1
UHRF1
MIR195
IRF8
TRPA1
MIR148A
MIR101-1
PTP4A3
ZFP36
MIR16-1
PRDX2
ATF2
ROCK2
MIR15A
TLR8
SMAD1
ATP1A1
HOXA10
NR2C2
KCNN4
SLC29A1
EHMT2
GNRHR
PDCD6IP
EWSR1
CUL3
TRPM8
C1QBP
MIR29B1
PTBP1
YEATS4
RNASEL
TRPC1
CIP2A
PTGER4
MIR196A2
ESRRA
GAS5
MIR26A1
GLUD1
PSEN2
SSB
MIR125B1
WIF1
UCA1
NDRG2
PMAIP1
CBX5
CXCL9
MT2A
AQP5
IGF2BP1
FOXA2
FGF7
TRPM2
CUL4A
TET1
ABCG1
XDH
BIRC7
USF1
MIR204
CAMK2A
NPHS2
TTK
MAPKAPK2
XIST
LILRB1
HCRT
HPGD
RBPJ
MIR142
KLK1
MIR1-1
GFER
FOXE1
AIM2
SET
MIR100
SPINK1
ATG12P1
ATG12P2
ATG3P1
GAST
SIGMAR1
SULF1
TCF3
PFN1
DMPK
MIR130A
MYO6
ATG4AP1
BECN1P2
PCBP1
RIPK3
MIR335
KLK6
MIR24-1
RBX1
MIR19A
ROS1
ING1
CARM1
SLC11A2
MIR9-1
DCK
MIR497
MVP
PGRMC1
MIR7-1
MIR138-1
MEF2A
EI24P5
EI24P4
EI24P3
EI24P2
EI24P1
LOC727709
MIR224
ATP6AP2
CGAS
BSCL2
NPC1L1
SRSF3
AKR1B10
MIR133B
USP9X
PNPLA2
MIR107
MIR185
PDE4A
MIR23B
APLNR
PER1
THBS2
MIR152
GPNMB
DEPDC5
SDCBP
CASP10
MSI2
MIR183
NIPBL
CUL4B
HDAC8
ASIC1
PKLR
MACC1
EIF5A
MIR106B
ID2
PPP1R13L
HUWE1
MIR149
SCRIB
DAOA
SIRT5
BCL2A1
CRHR2
BMPR1B
PRAM1
SMYD3
MAPRE1
ANXA7
SMAD5
LATS1
TP53BP2
EMD
MIR218-1
MIR193A
FBP1
HOXB13
VPS13B
DVL1
PLSCR1
PICALM
MIR144
PPP1R3B
U2AF1
MIR378A
NUMB
CXCL2
BIK
ARG2
PABPN1
GRP
GOLM1
TOLLIP
CTSC
ANGPTL8
USP22
PDIA6
LDHB
PFKFB3
DAB2
XAF1
MIR18A
MIR96
WNK1
MIR29C
SPHK2
GARS1
CHKA
IQSEC2
SDHD
RPS19
CYB5A
PSMD10
SYVN1
HLTF
ABCE1
CCDC88A
USP14
DVL2
TAGLN
MIR26B
ALDH1A3
PHB2
PPP3CA
GJA8
PRPF8
ID3
MIR30D
SGPP1
CLCN3
TRPC4
PRG4
CSNK1A1
MIR186
CLDN2
TMBIM6
TRIM6
DLG5
PARD3
SIRT4
LGMN
CHM
FLNC
HEXIM1
HULC
GPX4
ACACB
KCNB1
JMJD6
MAP1S
TNFAIP8L2
LRPPRC
MIR193B
HOTTIP
MIR449A
BSN
EPS8
HAP1
CDH17
SMG1
COL6A1
SUB1
BANF1
USP8
MIR124-3
SPG11
WNK4
ASF1A
SSRP1
TCHP
PLA2G5
SLC2A8
UNC13D
LRG1
M6PR
HSD17B4
DAB2IP
PDCD10
MIR30B
ANTXR2
MAP3K11
ATXN7
MIR301A
CC2D1A
TRIM27
LOC107963955
FSTL1
AHI1
NMT1
MIR125B2
HIF1AN
RAD23A
MIR17HG
STK38
IL36G
TUFM
TRPC5
MIR590
IFI27
H3C14
MIR99A
MYH11
VPS11
MIR338
FUT1
MIR495
EPHA1
MAP1B
CD84
LINC-ROR
PIAS4
PCLAF
PLEKHF2
KDM4B
MIR211
MIR181A2
VTI1A
MIR33A
DNAJB6
ADH5
NFE2
SLC37A4
MLKL
GAS1
NHLRC1
MIR129-1
BCLAF1
PPT1
CDK11B
PRKCSH
NIN
DNAJA3
LITAF
C19orf12
MIR138-2
NMI
RNF168
OFD1
MIR30C1
RND3
ACSS2
PIM3
CACYBP
SERPINA4
MIR196A1
USP19
DVL3
DYNLT1
SNPH
OSBPL1A
ADRM1
BMX
FNBP1L
MIR506
DUOX1
BAMBI
MAGED1
COPS3
MIR20B
MIR24-2
DNAJB11
MED19
PEG3
VRK2
USP36
SLC27A4
PAQR3
WASF3
RAB4A
MIR638
GLDC
MIR486-1
RMRP
ABHD5
SOX18
PI4K2A
MYO1C
HMGN5
H4C14
PFKFB4
RAB18
MIR218-2
UBE2V1
PDE10A
RPL15
UBE2B
CDX1
MIR101-2
GAK
SPAG5
HMGCS2
MIR423
MIR410
NOP53
ADNP
GPR137
LRRFIP2
PMEPA1
HMGN2
WNT16
CLPP
HERPUD1
PHLDA1
MIR216A
NLRX1
NACC1
MIRLET7G
HOXC6
PARL
KDM2B
RDH12
IFI30
CCNG1
PHLPP2
SYNJ1
VPS29
FLII
CASC2
BCL2L10
TRIM14
TAX1BP1
NAT10
QDPR
DEFB103A
MIR361
SRPX
TECPR2
FAT4
PTPRS
MIR16-2
PHLDA2
DACT1
MIR33B
TINCR
CD5L
RAB35
MIR381
PCK2
CDK5RAP3
XRN1
RAC3
GPRC6A
GPR37
CLEC12A
CLEC4G
EEF1E1
PCDH17
SOX2-OT
RARRES1
SPRED2
HIPK3
MYCBP2
RCC2
UBL4A
RAB13
MARCHF6
CCDC92
MIR103A1
MIR454
MIR7-2
SLC25A46
ARFIP2
MAGT1
MIR153-1
CERS6
RNF216
KCNIP1
USP20
TRIM59
MAPKAPK3
MIR1-2
ARL3
C1QTNF9
UBASH3B
SYT11
NR1D2
PDZK1IP1
MIR7-3
TMEM230
ZFYVE26
TRIM17
SLC22A18
TRIM23
RALYL
MFF
MIR4435-2HG
NAPA
PACRG
CCNY
RMDN3
TCF20
ITPKB
OTUD7B
CPT1C
KDELR1
ICMT
MIR874
OSGIN1
TRIM16
PLAC8
SRP54
TRIM11
ELK3
MIR346
MTPAP
CCNF
BAG5
HMBOX1
TOM1
RAB29
CERKL
CXCL17
GOLGA4
SCARNA5
FBXO2
RNF185
STX5
RASAL2
EIF4G3
PEX13
COPZ1
CREG1
PLEKHM1
MIR409
CROCC
INPP5E
MIR92B
MIR26A2
ANAPC10
HYPK
TMEM39A
RAB39A
RAB3IP
NCAPD3
SNX10
GPR137B
HOXC9
NIBAN1
MIR539
GATAD2A
TNRC6C
MCOLN3
MIR216B
MIR498
CAB39
RAB32
MIR489
UBA6
HSPB7
LNCRNA-ATB
TRIM34
CASC9
RASD2
VPS51
UFL1
IBTK
LZIC
IQCG
RPIA
DCTPP1
MIR384
PPAN
ATL3
TRIM68
GCA
CREBRF
SNHG5
TXNDC17
KDELR2
TBC1D17
DDX53
MIR376A1
CNOT4
OSCP1
TIMM44
DEDD
DNAJC12
SLC33A1
MIR487B
GAS8
RNF166
ANXA2R
MCOLN2
PLEKHM2
SNX18
MIR508
FBXW5
TRIM38
PYCR2
RUSC2
SSNA1
CAMSAP2
TBKBP1
TUBGCP4
TNFAIP8L1
RPS27L
DMXL2
ADI1
NUFIP1
MIR885
UNC5A
LINC01475
NBR2
BLACAT1
NKAP
RAB7B
GRAMD1A
MIR637
PAN3
TFDP3
TIPARP
MARCHF7
SLC16A3
CERS5
MIR153-2
ZNF32
GJB5
HERC3
NEWENTRY
RUSC1
PRR13
RABL3
MIR665
KCNH7
EGOT
APOL6
TCTN2
TMEM192
CNTNAP3
MARCHF2
MAP3K7CL
MIR301B
AGBL2
TMEM208
SP8
KANK3
RAB30
MIR634
TSIX
MIR524
TRIML2
ZFPL1
CCDC191
LRRC25
HAGLROS
TRIM50
CCPG1
COPZ2
DENND3
AEN
CHAC2
FBXL20
PNPLA5
MIR376B
BPIFB3
MIR595
PPIAL4A
RAB41
CCDC172
MIR4458
TRIML1
MIR3120
DRAIC
MIR517C
ANKDD1A
WTAPP1
CASTOR3
SMIM31
TTC39A-AS1
SLCO4A1-AS1
VIM2P
MIR4487
MIR4668
LINC00515
MIR1265
KIF9-AS1
LINC02527
MIR4667
MIR4465
LOC116268447
LOC116268446
LOC116216146
LOC116216145
LOC116216144
LOC116216143
LOC116216142
LOC116216141
env
tat
gag
gag-pol
nef
vif
vpr
tax
vpu
LMP-1
E7
TRS1
US11
ORF50
EBNA-3B/EBNA-3C
RL1
asp
ORF16
NSP4

## Sheet: ALL
APOE
SQSTM1
BECN1
ATG16L1
ATG5
PRKN
ULK1
CYP19A1
ATG7
MAP1LC3A
MAP1LC3B
HMGA2
HLA-B
ATG3
TP53
APOA1
IL10
IFNG
LDLR
ESR1
BMP2
ATG4B
AMBRA1
CXCR4
ATG12
IL12B
NBR1
ATG13
NOD2
EGFR
WWOX
TNF
LRRK2
PTPN22
DRAM1
HIF1A
ATG9A
CCL2
ATG14
IL6
TGFB1
CISD2
HMGB1
STAT3
AKT1
PRNP
CXCL12
NPR3
KIT
VMP1
ATXN3
ATG10
SNCA
RUBCN
EPG5
VMA21
MTOR
ITGB3
BCL2
ULK2
TRIM5
NFKB1
KRAS
MAPT
IL1B
ATG4A
APP
PTEN
ERBB2
SLC2A9
SCD
BRAF
TSC2
VEGFA
TLR3
SIRT1
ABCA1
COL1A1
ATG2A
DRAM2
AR
CTNNB1
FOXO1
POU5F1
CREBBP
ATG9B
GSK3B
ATXN2
HSPA8
INSR
MAPK1
CD36
ATG16L2
CDKN2A
EPAS1
BIRC5
CD209
TLR4
PIK3CA
CALR
NFE2L2
HDAC6
MAP1LC3C
LEP
PML
RUNX2
ADIPOQ
ATG2B
IDO1
ZBTB38
CD44
LPA
STK11
NEDD4
ATM
TFRC
BRCA1
IGF1
FYCO1
ATG4C
ANGPT2
C9orf72
MAPK14
DEPP1
ATG4D
HTT
GBA
PPARG
PRODH
DRD2
MCL1
PARK7
NOS3
MET
MYC
HMOX1
WDFY3
ABL1
CFTR
MMP9
FOXO3
ABCB1
PINK1
VCP
MIR21
SPP1
RUBCNL
CXCL8
ATG101
TGFBI
EI24
HSP90AA1
EIF2AK3
IL17A
TGFB2
MAPK8
CDH1
TET2
NOTCH1
CX3CR1
HSPB1
ELAPOR1
AURKA
RB1
GGT1
PRKD1
MEG3
TERT
ANGPT1
HSPA5
MAPK3
SOD1
RELA
YAP1
AGER
PRKCE
IL23R
JAK2
CCR5
PRKAA1
CDKN1A
TLR2
TRAF6
KITLG
IRGM
TNFSF10
PARP1
ESR2
CD274
CAV1
BAX
EZH2
CD4
XBP1
SRC
MLH1
CCND1
DAPK1
CLU
SLC2A4
PADI4
BNIP3
HGF
ROCK1
SIRT2
MALAT1
NAMPT
FAS
CTLA4
GHRL
MIR155
JUN
TP63
SLC7A5
PTK2
SOGA1
S100A9
EP300
PROM1
AGT
NR3C1
SERPINA1
BCL2L11
CDKN1B
SP1
ICAM1
PSEN1
PPARGC1A
ITGB1
IL18
CASP3
OPTN
ADRA1A
TARDBP
MIR181A1
NLRP3
E2F1
BCL2L1
IL4
TBK1
VWF
CASP8
TLR9
PSAP
LGALS3
TP73
RET
LEPR
KDR
MIR146A
GJA1
MIR34A
GLI3
CCL5
NPM1
DRD3
XIAP
PKM
PIK3C3
RAC1
KEAP1
MMP1
NOS2
MTDH
BAG3
STAT1
MAOA
LCN2
SIRT6
LMNA
TTR
S100A8
FGFR2
RB1CC1
MIF
PGR
PLK1
BECN2
USP10
PTPN2
SMAD4
TGM2
WT1
SIX1
ALDH2
BSG
FLT3
HDAC1
TFEB
VHL
LAMP2
IGFBP3
DNMT1
MEFV
IAPP
TNFRSF1A
CSNK2A1
CDK1
PRKCA
TRAP1
HRAS
RAD51
FLT1
PEX2
PPARA
MLXIPL
HOTAIR
PIK3CB
H19
FGFR1
IL13
FBXW7
ELAVL1
NPC1
OLR1
ELAPOR2
DICER1
EIF4E
DCN
C3
SMAD3
SIRT3
ATP13A2
KDM1A
CYP2E1
SOX2
GRN
SHH
CCN2
SERPINF1
NF1
IRS1
SREBF1
CD40LG
MIR145
CASR
IFI16
ITGB4
RPS6KB1
CD40
IL33
CHEK1
ATF4
SHC1
TNFSF13B
SNAI1
DNM1L
GFAP
MIR30A
GRB2
PRKCD
NKX2-3
LTBP1
NFKBIA
BMI1
DDIT3
MMP14
SMAD2
VIM
FOXM1
NOTCH3
BRD4
RASSF1
ENG
VCAM1
KL
EGR1
CEBPB
HSF1
RACK1
TGFBR2
UCP2
IFNB1
FUS
RAF1
TNFAIP3
STUB1
SKP2
PRKDC
HGS
BMP4
CD34
ERN1
BST2
ITGB2
LGALS1
EIF2AK2
WNT5A
FHIT
CFLAR
MYD88
HPSE
CTSD
SOCS3
ALDH1A1
DDX58
CTTN
MAD1L1
PPP2CA
ATR
SPARC
ITPR3
H2AX
WRN
TRPV1
BAD
KLF4
ANXA1
RUNX3
LRP1
TNFRSF10B
GATA4
CTSB
FBXO7
ADAM17
PEX5
IL6R
ETS1
MIR210
SUMO1
CAMP
YWHAZ
RIPK1
FGF21
APOL1
NTRK1
PIK3CG
RAB8A
PGF
SMARCA4
IRF3
CA9
AURKB
NGFR
GLI1
SPHK1
HK2
TXN
S100A4
CCNE1
GSK3A
CTSL
TREM2
CHUK
GAPDH
XPO1
MUC5AC
NGF
TLR7
MITF
NCOA3
ITPR1
MIR17
UBE2I
CTSK
PYCARD
PEBP1
VDAC1
IL12A
CASP9
KAT5
MIR126
AKT2
IRF1
PLCG1
ITGA5
RARA
PRKCB
XPA
STMN1
RAB5A
MIR29A
BMPR2
TRPM7
BAK1
NOX4
YY1
CD24
JAK1
MIR221
CLDN1
IL7R
MMP13
KISS1
CX3CL1
CTSS
TREH
TSPO
HDAC4
GPX1
GLA
MIR143
KAT2B
IKBKG
HNRNPK
DEFB4A
AVP
YWHAQ
CYLD
CLTC
GRIN2B
IL23A
ID1
TRAF2
CRHR1
EEF1A1
NR1H4
AGO2
TRIM21
TSC1
STING1
CXCR3
MIR27A
FADD
MIR137
PDCD4
UCHL1
LDHA
KPNA2
SMAD7
MIR20A
ARRB2
CD46
KRT18
MIR140
FKBP5
HAVCR1
TRPC6
BBC3
NR4A1
EIF4G1
BTRC
CLOCK
GABARAPL2
AIFM1
RARRES2
MAP3K7
UVRAG
NOD1
SREBF2
MIR223
MIR199A1
HSPG2
IL37
CSF1
PLA2G4A
SGK1
MAVS
GFRA1
PRKAA2
TXNIP
CD82
ISG15
MIR205
MST1
RELN
PKD2
MIR214
ITLN1
SPI1
DNM2
EIF4EBP1
COL18A1
DAXX
MFN2
FSCN1
MIR22
CFL1
WNT3A
ANG
MTA1
GABARAP
NEAT1
PAX3
IRS2
PHB
TMED10
S1PR1
CDKN1C
ERCC4
WNT1
MIR23A
FTL
MIR93
BIRC2
LGALS9
MIR150
PVT1
CD47
PRDX1
HSPA9
MIR375
NUPR1
SLC16A1
AHSG
PRKCI
MIR200B
IKBKE
OGT
SLC9A3R1
ITGA3
PDPK1
KRT8
ARHGAP24
EIF2S1
MIR31
SLC5A5
MIR124-1
MIR222
ARRB1
UHRF1
BID
MIR195
IRF8
MAPK9
TRPA1
MIR148A
MIR101-1
PTP4A3
ZFP36
SMPD1
MIR16-1
PRDX2
ATF2
ROCK2
IL24
TRAF3
MIR15A
TLR8
PRKAB1
SMAD1
ATP1A1
SLC3A2
HOXA10
NR2C2
KCNN4
CAPN1
SLC29A1
PRKCQ
EHMT2
GNRHR
PDCD6IP
UBE2A
GAA
CANX
EWSR1
DLC1
CUL3
TRPM8
WDR45
C1QBP
MIR29B1
TRIB3
HAX1
PTBP1
YEATS4
RNASEL
TRPC1
CIP2A
PTGER4
MIR196A2
RAB1A
EPHB2
ESRRA
HCK
GAS5
MIR26A1
GLUD1
PSEN2
PPP1CA
SSB
MIR125B1
WIF1
UCA1
KDM4A
RAB3GAP1
PLD2
NDRG2
PMAIP1
CBX5
CXCL9
MT2A
AQP5
IGF2BP1
FOXA2
AKT3
FLCN
FGF7
PIK3R2
SESN2
RELB
TRPM2
CUL4A
TET1
ABCG1
XDH
BIRC7
USF1
MIR204
CAMK2A
NPHS2
TTK
VPS13C
MAPKAPK2
RAB7A
PLD1
MT3
XIST
LILRB1
HCRT
HPGD
RBPJ
VPS13A
MIR142
KLK1
MIR1-1
GFER
FOXE1
HSPA1B
AIM2
TAB2
SET
MIR100
CSNK2A2
SPINK1
ATG12P1
ATG12P2
ATG3P1
GAST
SIGMAR1
SULF1
HTRA2
TIGAR
TCF3
PFN1
DMPK
TICAM1
RIPK2
MIR130A
MYO6
ATG4AP1
BECN1P2
PCBP1
RIPK3
MIR335
KLK6
MIR24-1
RBX1
MIR19A
ROS1
ING1
CARM1
SLC11A2
LAMP1
STK4
IL10RA
MIR9-1
TFE3
DCK
MIR497
TRAF4
MVP
PGRMC1
ZC3H12A
MIR7-1
MIR138-1
MEF2A
EI24P5
EI24P4
EI24P3
EI24P2
EI24P1
LOC727709
SLC1A5
MIR224
ATP6AP2
CGAS
BSCL2
NPC1L1
SRSF3
AKR1B10
MIR133B
USP9X
PNPLA2
MIR107
EIF2AK4
MIR185
PDE4A
PIK3C2A
MIR23B
APLNR
PER1
SH3GLB1
MCOLN1
HTR2B
THBS2
MIR152
GPNMB
DEPDC5
SDCBP
HERC1
CASP10
MSI2
MIR183
TRIM22
NIPBL
CUL4B
HDAC8
ASIC1
PKLR
MACC1
EIF5A
CAMKK2
MIR106B
DDIT4
RPTOR
TBC1D14
ID2
KAT8
ARSB
PPP1R13L
HUWE1
MIR149
PIP4K2B
SCRIB
DAOA
SIRT5
CHMP2B
BCL2A1
CRHR2
LATS2
BMPR1B
PRAM1
SMYD3
MAPRE1
ANXA7
DIRAS3
SMAD5
LATS1
VPS35
TP53BP2
CAPN2
EMD
MIR218-1
MIR193A
LGALS8
UBQLN1
CTSA
FBP1
CLEC16A
HOXB13
VPS13B
DVL1
PLSCR1
PICALM
SMURF1
MIR144
PPP1R3B
GNAI3
U2AF1
MIR378A
NUMB
CXCL2
BIK
ARG2
HDAC7
HSPB8
PABPN1
RHEB
MIRLET7B
GRP
GOLM1
TOLLIP
CTSC
PRKCG
ANGPTL8
USP22
PDIA6
RCAN1
WIPI1
LDHB
PFKFB3
RAB39B
DAB2
SNRNP70
XAF1
MIR18A
MIR96
CAMK2G
WNK1
BIRC6
MIR29C
SPHK2
TP53INP1
GARS1
CHKA
IQSEC2
SDHD
RPS19
SBF2
CYB5A
PSMD10
SYVN1
MARK2
EEF2K
HLTF
ABCE1
CCDC88A
RICTOR
CHMP4B
USP14
ABL2
DVL2
TAGLN
MIR199A2
MIR26B
PIM2
ALDH1A3
CALCOCO2
PHB2
PPP3CA
GJA8
PLK2
PRPF8
EEF1A2
ID3
MIR30D
SGPP1
CELF2
CLCN3
TRPC4
PRG4
CSNK1A1
MIR186
CLDN2
TMBIM6
TRIM6
DLG5
DEPTOR
PARD3
SIRT4
PRKAG1
LGMN
GABARAPL1
CHM
UBQLN2
FLNC
HEXIM1
HULC
GPX4
ACACB
KCNB1
PLK3
JMJD6
MAP1S
TNFAIP8L2
LRPPRC
MIR193B
HOTTIP
CLN3
MIR449A
BSN
GOLGA2
EPS8
HAP1
CDH17
SMG1
COL6A1
SUB1
RNF41
BANF1
USP8
MIR124-3
SPG11
EPM2A
WIPI2
WNK4
ASF1A
SSRP1
TCHP
PLA2G5
SLC2A8
PPP2R2A
EIF4G2
UNC13D
LRG1
M6PR
HSD17B4
DAB2IP
PDCD10
MIR30B
ANTXR2
ZMPSTE24
MAP3K11
PEA15
ATXN7
MIR301A
VDAC2
CC2D1A
TRIM27
LOC107963955
FSTL1
AHI1
NMT1
MIR125B2
HIF1AN
LACRT
LAMP3
FIS1
PPP1R15A
RAD23A
MIR17HG
STK38
IL36G
TUFM
TRPC5
MIR590
BNIP3L
USP13
PIP4K2A
IFI27
H3C14
MIR99A
MYH11
VPS11
MIR338
FUT1
MIR495
EPHA1
MAP1B
TPCN2
CD84
LINC-ROR
PIAS4
DAPK2
PCLAF
PLEKHF2
MFN1
PPP2R2B
KDM4B
MIR211
TMEM59
NRBF2
DAPK3
MIR181A2
VTI1A
MIR33A
ATP5IF1
DNAJB6
LYST
BMF
ADH5
NFE2
CAPNS1
SLC37A4
MLKL
GAS1
PELP1
NHLRC1
MIR129-1
BCLAF1
LRSAM1
PPT1
CDK11B
PRKCSH
NIN
MTMR3
RAB1B
PLCD1
PHF23
DNAJA3
LITAF
FOXK1
C19orf12
MIR138-2
NMI
RNF168
OFD1
LAMTOR5
MIR30C1
RND3
ACSS2
VAMP7
VPS18
PIM3
CACYBP
TAB3
SERPINA4
MIR196A1
USP19
DVL3
DYNLT1
SNPH
OSBPL1A
ADRM1
BMX
FNBP1L
MIR506
RRAGA
DUOX1
BAMBI
NPRL2
MAGED1
KIF25
RGS19
BOK
ZKSCAN3
COPS3
MIR20B
MAP2K5
MIR24-2
DNAJB11
MED19
PEG3
VRK2
USP36
SLC27A4
LARS1
PAQR3
WASF3
RAB4A
KLHL3
NCOA4
TPR
MIR638
TP53INP2
GLDC
MIR486-1
RAB9A
RMRP
ABHD5
SOX18
FZD5
PI4K2A
MYO1C
HMGN5
H4C14
PFKFB4
VPS39
RAB18
MIR218-2
UBE2V1
PDE10A
RPL15
UBE2B
CDX1
MIR101-2
PIK3R4
GAK
USP33
SPAG5
HMGCS2
MIR423
VPS41
MIR410
NOP53
ADNP
GPR137
LRRFIP2
VAMP3
RAB23
PMEPA1
MAPK15
HMGN2
TPCN1
WNT16
CLPP
HERPUD1
PHLDA1
MIR216A
NLRX1
NACC1
MIRLET7G
SUPT20H
RNF5
HOXC6
PARL
VDAC3
KDM2B
RDH12
IFI30
TRIM8
CCNG1
PHLPP2
SYNJ1
VPS29
FLII
CASC2
BCL2L10
TRIM14
TAX1BP1
NAT10
QDPR
DEFB103A
DAP
MIR361
AKT1S1
SRPX
TECPR2
FAT4
PTPRS
MIR16-2
PHLDA2
DACT1
STX17
MIR33B
FOXK2
LRBA
TINCR
CD5L
RAB35
MIR381
PCK2
SNAP29
CDK5RAP3
SMCR8
XRN1
UBQLN4
MLST8
RAC3
GPRC6A
GPR37
EVA1A
CLEC12A
CLEC4G
EEF1E1
PCDH17
SOX2-OT
TMEM150B
ACBD5
RARRES1
CDK16
TBC1D5
SEC23A
SPRED2
MUL1
HIPK3
SNAPIN
MYCBP2
RRAGC
SYNPO2
MFSD8
NLRP6
FUNDC1
RETREG1
RCC2
UBL4A
RAB13
EDEM1
MARCHF6
CCDC92
MIR103A1
MIR454
MIR7-2
SLC25A46
ARFIP2
MAGT1
SIK2
MIR153-1
CERS6
HDAC10
RNF216
KCNIP1
USP20
TRIM59
MAPKAPK3
TRAPPC4
POLDIP2
MIR1-2
ARL3
TLK2
C1QTNF9
UBASH3B
SYT11
STK26
NR1D2
WDR41
PDZK1IP1
MIR7-3
TMEM230
ZFYVE26
TRIM17
GPSM1
SLC22A18
TRIM23
RALYL
MFF
MIR4435-2HG
MAP4K3
NAPA
PACRG
CCNY
RMDN3
TCF20
ITPKB
OTUD7B
CPT1C
TGFBRAP1
KDELR1
ICMT
MIR874
MTMR4
OSGIN1
TRIM16
PLAC8
SRP54
TRIM11
MTMR9
ELK3
TRIM65
MIR346
MTPAP
CCNF
BAG5
HMBOX1
TOM1
RAB29
CERKL
USP30
CXCL17
GOLGA4
SCARNA5
FBXO2
WDR45B
RNF185
STX5
RASAL2
EIF4G3
PEX13
WDR6
COPZ1
CREG1
PLEKHM1
MIR409
CROCC
INPP5E
MIR92B
WASHC1
ULK3
MIR26A2
SESN1
ANAPC10
SH3BP4
HYPK
WDFY4
FBXL2
TMEM39A
MTCL1
TRIM13
RAB39A
WDR24
WAC
RAB3IP
RAB3GAP2
NCAPD3
RAB24
MID2
LAMTOR1
SNX10
GPR137B
HOXC9
NIBAN1
MIR539
GATAD2A
TNRC6C
MCOLN3
TBC1D25
MIR216B
MIR498
CAB39
RAB32
MIR489
UBA6
RRAGB
HSPB7
LNCRNA-ATB
TRIM34
CASC9
RASD2
VPS51
TM9SF1
TECPR1
UFL1
IBTK
LZIC
RAB12
IQCG
RPIA
PIP4K2C
DCTPP1
MIR384
PPAN
ACER2
ATL3
TRIM68
RMC1
GCA
CREBRF
SNHG5
TXNDC17
KDELR2
TBC1D17
DDX53
OSBPL7
MIR376A1
FUNDC2
CNOT4
OSCP1
TIMM44
DEDD
DNAJC12
SLC33A1
MIR487B
GAS8
NLRP4
RNF166
ANXA2R
MCOLN2
LIX1
PLEKHM2
SNX18
MIR508
SVIP
FBXW5
TRIM38
PYCR2
RUSC2
SSNA1
CAMSAP2
KLHL20
TBKBP1
RRAGD
TUBGCP4
TNFAIP8L1
RPS27L
DMXL2
ADI1
NUFIP1
MIR885
UNC5A
LINC01475
NBR2
BLACAT1
NKAP
RAB7B
GRAMD1A
KLHL22
MIR637
PAN3
TFDP3
TIPARP
TRAPPC8
MARCHF7
SLC16A3
CERS5
TMEM150C
RASIP1
MIR153-2
ZNF32
MTMR14
GJB5
HERC3
NEWENTRY
RUSC1
DHRSX
PRR13
RABL3
MIR665
KCNH7
EGOT
APOL6
TCTN2
SIDT2
TMEM192
CNTNAP3
MARCHF2
MAP3K7CL
MTMR8
MIR301B
AGBL2
RNF152
TMEM208
SPNS1
SP8
TMEM150A
KANK3
RAB30
MIR634
TSIX
MIR524
TRIML2
ZFPL1
TMEM74
CCDC191
CPTP
LRRC25
HAGLROS
DAPL1
TMEM41B
TRIM50
CCPG1
COPZ2
PLEKHF1
DENND3
AEN
SCOC
CHAC2
LIX1L
FBXL20
PNPLA5
MIR376B
BPIFB3
MIR595
PPIAL4A
RAB41
CCDC172
MIR4458
TRIML1
MAP1LC3B2
MIR3120
DRAIC
MIR517C
SOGA3
ANKDD1A
GABARAPL3
WTAPP1
CASTOR3
SMIM31
TTC39A-AS1
SLCO4A1-AS1
VIM2P
MIR4487
MIR4668
LINC00515
MIR1265
KIF9-AS1
LINC02527
MIR4667
MIR4465
LOC116268447
LOC116268446
LOC116216146
LOC116216145
LOC116216144
LOC116216143
LOC116216142
LOC116216141
env
tat
gag
gag-pol
nef
vif
vpr
tax
vpu
LMP-1
E7
TRS1
US11
ORF50
EBNA-3B/EBNA-3C
RL1
asp
ORF16
NSP4
ABCB6
ABR
ACAP2
ACAP3
ACTA1
ACTA2
ACTB
ACTC1
ACTG1
ACTG2
ACTR2
ACTR3
ACTR3B
AES
AFG3L2
AGFG1
AL662899.2
ALK
ALPI
ALPL
ALPP
ALPPL2
ANK1
ANK2
ANK3
ANKK1
ANKRD28
ANKRD44
AP1AR
AP1B1
AP1G1
AP1G2
AP1M1
AP1M2
AP1S1
AP1S2
AP1S3
AP2A1
AP2A2
AP2B1
AP2M1
AP2S1
AP3B2
AP3D1
AP3M1
AP3M2
AP4B1
AP4E1
AP4M1
APAF1
ARAF
ARF6
ARFGEF1
ARFGEF2
ARHGAP10
ARHGAP22
ARHGAP26
ARHGAP42
ARHGEF17
ARHGEF4
ARHGEF9
ARL2
ARNT
ARNT2
ARNTL
ARNTL2
ARSA
ATF6
ATIC
AXL
BAG1
BCR
BDNF
BLCAP
BLK
BNIP1
BRSK1
BRSK2
C12orf44
C17orf88
C2orf49
CACNG5
CAMK1
CAMK1D
CAMK1G
CAMK2B
CAMK2D
CAMKK1
CAPN10
CAPN11
CAPN12
CAPN13
CAPN14
CAPN3
CAPN5
CAPN6
CAPN7
CAPN8
CAPN9
CAPNS2
CASP1
CASP4
CCR2
CDK11A
CDK13
CDK17
CDK18
CDK2
CDK5
CDKL1
CDKL4
CDKL5
CELF1
CELF3
CELF5
CLTA
CLTB
COL4A6
CSNK1A1L
CSNK1D
CSNK1G2
CSNK2B
CTSE
CTSL1
CTSV
DAW1
DES
DNAJB1
DNAJB9
DNM1
DNM3
DNPEP
E2F2
EEF2
EIF2AK1
EIF4E1B
EIF4EBP2
EIF4EBP3
EPHA2
EPHA3
EPHA4
EPHA5
EPHB1
EPHB3
EPN1
EPN2
EPN3
ERBB3
ERBB4
ERN2
ERO1L
EXOC1
EXOC2
EXOC3
EXOC3L1
EXOC3L4
EXOC4
EXOC5
EXOC6
EXOC6B
EXOC7
EXOC8
FAM48A
FGFR3
FGR
FKBP1A
FKBP1B
FKBP8
FOS
GAPDHS
GBF1
GLIPR2
GNB2L1
GOPC
GRAMD1B
GRID1
GRID2
HARBI1
HDAC5
HIF3A
HSP90AB1
HSPA1A
HSPA1L
HSPA2
HSPA6
HUNK
IARS
IGF1R
IKBKB
INS
INSRR
INTS13
IRS4
ITGA6
ITPR2
KAT6A
KAT6B
KAT7
KIAA0226
KIAA0226L
KIAA0652
KIAA0831
KIF5B
KLHL1
KLHL12
KLHL13
KLHL17
KLHL18
KLHL2
KLHL24
KLHL28
KLHL4
KLHL5
KLHL8
KPNA6
KRT5
KRT6A
KRT6B
KRT6C
KRT71
KRT72
KRT73
KRT74
KRT75
KRT76
KRT79
KRT81
KRT82
KRT83
KRT84
KRT85
KSR1
KSR2
LACTBL1
LCK
LPIN1
LPIN2
LPIN3
MAN2A2
MAN2B1
MAN2C1
MAP2K1
MAP2K2
MAP2K3
MAP2K4
MAP2K6
MAP2K7
MAP3K14
MAP3K6
MAP4K1
MAP4K2
MAP4K5
MAPK10
MAPK7
MAPK8IP1
MAPKAP1
MARK1
MARK3
MARK4
Mb3875
MBTPS2
MELK
MERTK
MINK1
MTM1
MTMR1
MTMR2
MTMR6
MTMR7
MTRF1L
MX1
MX2
MYLK
MYLK3
MYO3A
NAF1
NAPSA
NBEA
NCKAP1
NFE2L1
NFE2L3
NFKB2
NFKBIB
NFKBID
NFKBIE
NFKBIZ
NLRC3
NLRC4
NLRC5
NLRP1
NLRP12
NLRP13
NLRP14
NLRP2
NLRP5
NLRP7
NLRP8
NLRP9
NOXO1
NPAS2
NPAS3
NRAS
NRG1
NRG2
NRG3
NTRK2
NUAK1
NUAK2
NVL
OPA1
OPHN1
P4HB
PA2G4
PAK1
PAK2
PAK3
PAK4
PAK5
PAK6
PAK7
PARK2
PDK1
PEX1
PEX14
PEX3
PEX5L
PGA3
PGA4
PGA5
PGAM5
PI4KB
PIK3C2B
PIK3CD
PIP5K1A
PIP5K1B
PIP5K1C
PKN1
PKN2
PKN3
PLCB4
PLCG2
PLCH1
PLCH2
PNCK
POC1A
POC1B
PPP1CC
PPP2CB
PPP2R1A
PPP2R1B
PPP2R2C
PPP2R2D
PPP2R3A
PPP2R3B
PPP2R3C
PPP2R4
PPP2R5A
PPP2R5B
PPP2R5C
PPP2R5D
PPP2R5E
PPP4C
PPP6C
PREX1
PREX2
PRKAB2
PRKACA
PRKACB
PRKAR1A
PRKCH
PRKCZ
PRMT1
PRMT3
PRMT8
PRR5
PRR5L
PTK6
PTPA
RAB10
RAB11A
RAB33B
RAB5B
RAB5C
RABGEF1
RALA
RALB
RALGAPA1
RALGAPA2
REL
RGL1
RIPK4
RPS6KA1
RPS6KA3
RPS6KA4
RPS6KA6
RPS6KB2
RUNX1
RYR1
RYR2
RYR3
SAR1A
SAR1B
SEC16A
SEC16B
SEC23B
SEC24B
SEC24C
SEC24D
SESN3
SGK2
SH3GL1
SH3GL2
SH3GL3
SH3GLB2
SHC2
SHC3
SHC4
SIDT1
SIK1
SIK3
SIM2
SIN3A
SIN3B
SIPA1L3
SLC1A1
SLC1A2
SLC1A4
SLC1A6
SLC1A7
SLC36A1
SLC36A4
SLC3A1
SLC7A10
SLC7A11
[truncated: 209 more rows]

## Sheet: ALL_exp
APOE
SQSTM1
BECN1
ATG16L1
ATG5
ULK1
CYP19A1
ATG7
MAP1LC3A
MAP1LC3B
HMGA2
HLA-B
ATG3
TP53
APOA1
IL10
IFNG
LDLR
ESR1
BMP2
ATG4B
AMBRA1
CXCR4
ATG12
IL12B
NBR1
ATG13
NOD2
EGFR
WWOX
TNF
LRRK2
PTPN22
DRAM1
HIF1A
ATG9A
CCL2
ATG14
IL6
TGFB1
CISD2
HMGB1
STAT3
AKT1
PRNP
CXCL12
NPR3
KIT
VMP1
ATXN3
ATG10
SNCA
EPG5
VMA21
MTOR
ITGB3
BCL2
ULK2
TRIM5
NFKB1
KRAS
MAPT
IL1B
ATG4A
APP
PTEN
ERBB2
SLC2A9
SCD
BRAF
TSC2
VEGFA
TLR3
SIRT1
ABCA1
COL1A1
ATG2A
DRAM2
AR
CTNNB1
FOXO1
POU5F1
CREBBP
ATG9B
GSK3B
ATXN2
HSPA8
INSR
MAPK1
CD36
ATG16L2
CDKN2A
EPAS1
BIRC5
CD209
TLR4
PIK3CA
CALR
NFE2L2
HDAC6
MAP1LC3C
LEP
PML
RUNX2
ADIPOQ
ATG2B
IDO1
ZBTB38
CD44
LPA
STK11
NEDD4
ATM
TFRC
BRCA1
IGF1
FYCO1
ATG4C
ANGPT2
C9orf72
MAPK14
ATG4D
HTT
GBA
PPARG
DRD2
MCL1
PARK7
NOS3
MET
MYC
HMOX1
WDFY3
ABL1
CFTR
MMP9
FOXO3
ABCB1
PINK1
VCP
MIR21
SPP1
CXCL8
ATG101
TGFBI
EI24
HSP90AA1
EIF2AK3
IL17A
TGFB2
MAPK8
CDH1
TET2
NOTCH1
CX3CR1
HSPB1
AURKA
RB1
GGT1
PRKD1
MEG3
TERT
ANGPT1
HSPA5
MAPK3
SOD1
RELA
YAP1
AGER
PRKCE
IL23R
JAK2
CCR5
PRKAA1
CDKN1A
TLR2
TRAF6
KITLG
IRGM
TNFSF10
PARP1
ESR2
CD274
CAV1
BAX
EZH2
CD4
XBP1
SRC
MLH1
CCND1
DAPK1
CLU
SLC2A4
PADI4
BNIP3
HGF
ROCK1
SIRT2
MALAT1
NAMPT
FAS
CTLA4
GHRL
MIR155
JUN
TP63
SLC7A5
PTK2
SOGA1
S100A9
EP300
PROM1
AGT
NR3C1
SERPINA1
BCL2L11
CDKN1B
SP1
ICAM1
PSEN1
PPARGC1A
ITGB1
IL18
CASP3
OPTN
ADRA1A
TARDBP
NLRP3
E2F1
BCL2L1
IL4
TBK1
VWF
CASP8
TLR9
PSAP
LGALS3
TP73
RET
LEPR
KDR
MIR146A
GJA1
MIR34A
GLI3
CCL5
NPM1
DRD3
XIAP
PKM
PIK3C3
RAC1
KEAP1
MMP1
NOS2
MTDH
BAG3
STAT1
MAOA
LCN2
SIRT6
LMNA
TTR
S100A8
FGFR2
RB1CC1
MIF
PGR
PLK1
USP10
PTPN2
SMAD4
TGM2
WT1
SIX1
ALDH2
BSG
FLT3
HDAC1
TFEB
VHL
LAMP2
IGFBP3
DNMT1
MEFV
IAPP
TNFRSF1A
CSNK2A1
CDK1
PRKCA
TRAP1
HRAS
RAD51
FLT1
PEX2
PPARA
MLXIPL
HOTAIR
PIK3CB
H19
FGFR1
IL13
FBXW7
ELAVL1
NPC1
OLR1
DICER1
EIF4E
DCN
C3
SMAD3
SIRT3
ATP13A2
KDM1A
CYP2E1
SOX2
GRN
SHH
SERPINF1
NF1
IRS1
SREBF1
CD40LG
CASR
IFI16
ITGB4
RPS6KB1
CD40
IL33
CHEK1
ATF4
SHC1
TNFSF13B
SNAI1
DNM1L
GFAP
GRB2
PRKCD
NKX2-3
LTBP1
NFKBIA
BMI1
DDIT3
MMP14
SMAD2
VIM
FOXM1
NOTCH3
BRD4
RASSF1
ENG
VCAM1
KL
EGR1
CEBPB
HSF1
TGFBR2
UCP2
IFNB1
FUS
RAF1
TNFAIP3
STUB1
SKP2
PRKDC
HGS
BMP4
CD34
ERN1
BST2
ITGB2
LGALS1
EIF2AK2
WNT5A
FHIT
CFLAR
MYD88
HPSE
CTSD
SOCS3
ALDH1A1
DDX58
CTTN
MAD1L1
PPP2CA
ATR
SPARC
ITPR3
WRN
BAD
KLF4
ANXA1
RUNX3
LRP1
TNFRSF10B
GATA4
CTSB
FBXO7
ADAM17
PEX5
IL6R
ETS1
SUMO1
CAMP
YWHAZ
RIPK1
FGF21
APOL1
NTRK1
PIK3CG
RAB8A
PGF
SMARCA4
IRF3
CA9
AURKB
NGFR
GLI1
SPHK1
HK2
TXN
S100A4
CCNE1
GSK3A
CTSL
TREM2
CHUK
GAPDH
XPO1
MUC5AC
NGF
TLR7
MITF
NCOA3
ITPR1
MIR17
UBE2I
CTSK
PYCARD
PEBP1
VDAC1
IL12A
CASP9
KAT5
AKT2
IRF1
PLCG1
ITGA5
RARA
PRKCB
XPA
STMN1
RAB5A
MIR29A
BMPR2
TRPM7
BAK1
NOX4
YY1
CD24
JAK1
CLDN1
IL7R
MMP13
KISS1
CX3CL1
CTSS
TREH
TSPO
HDAC4
GPX1
GLA
KAT2B
IKBKG
HNRNPK
DEFB4A
AVP
YWHAQ
CYLD
CLTC
GRIN2B
IL23A
ID1
TRAF2
CRHR1
EEF1A1
NR1H4
AGO2
TRIM21
TSC1
CXCR3
FADD
MIR137
PDCD4
UCHL1
LDHA
KPNA2
SMAD7
ARRB2
CD46
KRT18
FKBP5
HAVCR1
TRPC6
BBC3
NR4A1
EIF4G1
BTRC
CLOCK
GABARAPL2
AIFM1
RARRES2
MAP3K7
UVRAG
NOD1
SREBF2
HSPG2
IL37
CSF1
PLA2G4A
SGK1
MAVS
GFRA1
PRKAA2
TXNIP
CD82
ISG15
MIR205
MST1
RELN
PKD2
ITLN1
SPI1
DNM2
EIF4EBP1
COL18A1
DAXX
MFN2
FSCN1
MIR22
CFL1
ANG
MTA1
GABARAP
PAX3
IRS2
PHB
TMED10
S1PR1
CDKN1C
ERCC4
WNT1
FTL
BIRC2
LGALS9
CD47
PRDX1
HSPA9
NUPR1
SLC16A1
AHSG
PRKCI
IKBKE
OGT
SLC9A3R1
ITGA3
PDPK1
KRT8
ARHGAP24
EIF2S1
SLC5A5
ARRB1
UHRF1
BID
IRF8
MAPK9
TRPA1
MIR101-1
PTP4A3
ZFP36
SMPD1
PRDX2
ATF2
ROCK2
IL24
TRAF3
TLR8
PRKAB1
SMAD1
ATP1A1
SLC3A2
HOXA10
NR2C2
KCNN4
CAPN1
SLC29A1
PRKCQ
EHMT2
GNRHR
PDCD6IP
UBE2A
GAA
CANX
EWSR1
DLC1
CUL3
TRPM8
WDR45
C1QBP
TRIB3
HAX1
PTBP1
YEATS4
RNASEL
TRPC1
PTGER4
RAB1A
EPHB2
ESRRA
HCK
GAS5
GLUD1
PSEN2
PPP1CA
SSB
WIF1
UCA1
KDM4A
RAB3GAP1
PLD2
NDRG2
PMAIP1
CBX5
CXCL9
MT2A
AQP5
IGF2BP1
FOXA2
AKT3
FLCN
FGF7
PIK3R2
SESN2
RELB
TRPM2
CUL4A
TET1
ABCG1
XDH
BIRC7
USF1
CAMK2A
NPHS2
TTK
VPS13C
MAPKAPK2
RAB7A
PLD1
MT3
XIST
LILRB1
HCRT
HPGD
RBPJ
VPS13A
MIR142
KLK1
GFER
FOXE1
AIM2
TAB2
SET
CSNK2A2
SPINK1
GAST
SIGMAR1
SULF1
HTRA2
TCF3
PFN1
DMPK
TICAM1
RIPK2
MYO6
PCBP1
RIPK3
KLK6
RBX1
ROS1
ING1
CARM1
SLC11A2
LAMP1
STK4
IL10RA
TFE3
DCK
TRAF4
MVP
PGRMC1
MEF2A
SLC1A5
ATP6AP2
BSCL2
NPC1L1
SRSF3
AKR1B10
USP9X
PNPLA2
EIF2AK4
PDE4A
PIK3C2A
APLNR
SH3GLB1
MCOLN1
HTR2B
THBS2
GPNMB
DEPDC5
SDCBP
HERC1
CASP10
MSI2
TRIM22
NIPBL
CUL4B
HDAC8
ASIC1
PKLR
MACC1
EIF5A
CAMKK2
DDIT4
RPTOR
TBC1D14
ID2
KAT8
ARSB
PPP1R13L
HUWE1
PIP4K2B
SCRIB
DAOA
SIRT5
CHMP2B
BCL2A1
CRHR2
LATS2
BMPR1B
PRAM1
SMYD3
MAPRE1
ANXA7
DIRAS3
SMAD5
LATS1
VPS35
TP53BP2
CAPN2
EMD
LGALS8
UBQLN1
CTSA
FBP1
CLEC16A
HOXB13
VPS13B
DVL1
PLSCR1
PICALM
SMURF1
PPP1R3B
GNAI3
U2AF1
NUMB
CXCL2
BIK
ARG2
HDAC7
HSPB8
PABPN1
RHEB
GRP
GOLM1
TOLLIP
CTSC
PRKCG
USP22
PDIA6
RCAN1
WIPI1
LDHB
PFKFB3
RAB39B
DAB2
SNRNP70
XAF1
CAMK2G
WNK1
BIRC6
SPHK2
TP53INP1
CHKA
IQSEC2
SDHD
RPS19
SBF2
CYB5A
PSMD10
MARK2
EEF2K
HLTF
ABCE1
CCDC88A
RICTOR
CHMP4B
USP14
ABL2
DVL2
TAGLN
PIM2
ALDH1A3
CALCOCO2
PHB2
PPP3CA
GJA8
PLK2
PRPF8
EEF1A2
ID3
SGPP1
CELF2
CLCN3
TRPC4
PRG4
CSNK1A1
MIR186
CLDN2
TMBIM6
TRIM6
DLG5
DEPTOR
PARD3
SIRT4
PRKAG1
LGMN
GABARAPL1
CHM
UBQLN2
FLNC
HEXIM1
GPX4
ACACB
KCNB1
PLK3
JMJD6
MAP1S
TNFAIP8L2
LRPPRC
HOTTIP
CLN3
BSN
GOLGA2
EPS8
HAP1
CDH17
COL6A1
SUB1
RNF41
BANF1
USP8
SPG11
EPM2A
WIPI2
WNK4
ASF1A
SSRP1
TCHP
PLA2G5
SLC2A8
PPP2R2A
EIF4G2
UNC13D
LRG1
M6PR
HSD17B4
DAB2IP
PDCD10
ANTXR2
ZMPSTE24
MAP3K11
PEA15
ATXN7
VDAC2
CC2D1A
TRIM27
FSTL1
AHI1
NMT1
HIF1AN
LACRT
LAMP3
FIS1
PPP1R15A
RAD23A
MIR17HG
STK38
IL36G
TUFM
TRPC5
BNIP3L
USP13
PIP4K2A
IFI27
MYH11
VPS11
FUT1
EPHA1
MAP1B
TPCN2
CD84
PIAS4
DAPK2
PLEKHF2
MFN1
PPP2R2B
KDM4B
TMEM59
NRBF2
DAPK3
VTI1A
DNAJB6
LYST
BMF
ADH5
NFE2
CAPNS1
SLC37A4
MLKL
GAS1
PELP1
BCLAF1
LRSAM1
PPT1
PRKCSH
NIN
MTMR3
RAB1B
PLCD1
PHF23
DNAJA3
LITAF
FOXK1
C19orf12
NMI
RNF168
OFD1
LAMTOR5
RND3
ACSS2
VAMP7
VPS18
PIM3
CACYBP
TAB3
SERPINA4
USP19
DVL3
DYNLT1
SNPH
OSBPL1A
ADRM1
BMX
FNBP1L
RRAGA
DUOX1
BAMBI
NPRL2
MAGED1
KIF25
RGS19
BOK
ZKSCAN3
COPS3
MAP2K5
DNAJB11
MED19
PEG3
VRK2
USP36
SLC27A4
PAQR3
WASF3
RAB4A
KLHL3
NCOA4
TPR
TP53INP2
GLDC
RAB9A
ABHD5
SOX18
FZD5
PI4K2A
MYO1C
HMGN5
PFKFB4
VPS39
RAB18
PDE10A
RPL15
UBE2B
CDX1
PIK3R4
GAK
USP33
SPAG5
HMGCS2
VPS41
ADNP
GPR137
LRRFIP2
VAMP3
RAB23
PMEPA1
MAPK15
HMGN2
TPCN1
WNT16
CLPP
HERPUD1
PHLDA1
NLRX1
NACC1
SUPT20H
RNF5
HOXC6
PARL
VDAC3
KDM2B
RDH12
IFI30
TRIM8
CCNG1
PHLPP2
SYNJ1
VPS29
FLII
CASC2
BCL2L10
TRIM14
TAX1BP1
NAT10
QDPR
DEFB103A
DAP
AKT1S1
SRPX
TECPR2
FAT4
PTPRS
PHLDA2
DACT1
STX17
FOXK2
LRBA
TINCR
CD5L
RAB35
PCK2
SNAP29
CDK5RAP3
SMCR8
XRN1
UBQLN4
MLST8
RAC3
GPRC6A
GPR37
EVA1A
CLEC12A
CLEC4G
EEF1E1
PCDH17
SOX2-OT
TMEM150B
ACBD5
RARRES1
CDK16
TBC1D5
SEC23A
SPRED2
MUL1
HIPK3
SNAPIN
MYCBP2
RRAGC
SYNPO2
MFSD8
NLRP6
FUNDC1
RCC2
UBL4A
RAB13
EDEM1
CCDC92
SLC25A46
ARFIP2
MAGT1
SIK2
CERS6
HDAC10
RNF216
KCNIP1
USP20
TRIM59
MAPKAPK3
POLDIP2
MIR1-2
ARL3
TLK2
C1QTNF9
UBASH3B
SYT11
NR1D2
WDR41
PDZK1IP1
TMEM230
ZFYVE26
TRIM17
GPSM1
SLC22A18
TRIM23
RALYL
MFF
MAP4K3
NAPA
PACRG
CCNY
RMDN3
TCF20
ITPKB
OTUD7B
CPT1C
TGFBRAP1
KDELR1
ICMT
MTMR4
OSGIN1
TRIM16
PLAC8
SRP54
TRIM11
MTMR9
ELK3
TRIM65
MTPAP
CCNF
BAG5
HMBOX1
TOM1
RAB29
USP30
CXCL17
GOLGA4
FBXO2
WDR45B
RNF185
STX5
RASAL2
EIF4G3
PEX13
WDR6
COPZ1
CREG1
PLEKHM1
CROCC
INPP5E
ULK3
SESN1
ANAPC10
SH3BP4
HYPK
WDFY4
FBXL2
TMEM39A
MTCL1
TRIM13
RAB39A
WDR24
WAC
RAB3IP
RAB3GAP2
NCAPD3
RAB24
MID2
LAMTOR1
SNX10
GPR137B
HOXC9
GATAD2A
TNRC6C
MCOLN3
TBC1D25
CAB39
RAB32
UBA6
RRAGB
HSPB7
TRIM34
RASD2
VPS51
TM9SF1
TECPR1
UFL1
IBTK
LZIC
RAB12
IQCG
RPIA
PIP4K2C
DCTPP1
PPAN
ATL3
TRIM68
GCA
CREBRF
SNHG5
TXNDC17
KDELR2
TBC1D17
DDX53
OSBPL7
FUNDC2
CNOT4
OSCP1
TIMM44
DEDD
DNAJC12
SLC33A1
GAS8
NLRP4
RNF166
ANXA2R
MCOLN2
LIX1
PLEKHM2
SNX18
SVIP
FBXW5
TRIM38
RUSC2
SSNA1
CAMSAP2
KLHL20
TBKBP1
RRAGD
TUBGCP4
TNFAIP8L1
RPS27L
DMXL2
ADI1
NUFIP1
UNC5A
NBR2
BLACAT1
NKAP
RAB7B
GRAMD1A
KLHL22
PAN3
TFDP3
TIPARP
TRAPPC8
CERS5
TMEM150C
RASIP1
ZNF32
MTMR14
GJB5
HERC3
RUSC1
DHRSX
PRR13
RABL3
KCNH7
EGOT
APOL6
TCTN2
SIDT2
TMEM192
CNTNAP3
MAP3K7CL
AGBL2
RNF152
TMEM208
SPNS1
SP8
TMEM150A
KANK3
RAB30
TSIX
TRIML2
ZFPL1
TMEM74
CPTP
LRRC25
HAGLROS
DAPL1
TMEM41B
TRIM50
CCPG1
COPZ2
PLEKHF1
DENND3
AEN
SCOC
CHAC2
LIX1L
FBXL20
PNPLA5
CCDC172
MIR4458
TRIML1
MAP1LC3B2
ANKDD1A
GABARAPL3
SLCO4A1-AS1
LINC00515
KIF9-AS1
ABCB6
ABR
ACAP2
ACAP3
ACTA1
ACTA2
ACTB
ACTC1
ACTG2
ACTR2
ACTR3
ACTR3B
AES
AFG3L2
AGFG1
ALK
ALPI
ALPL
ALPP
ALPPL2
ANK1
ANK2
ANK3
ANKRD28
ANKRD44
AP1AR
AP1B1
AP1G1
AP1G2
AP1M1
AP1M2
AP1S1
AP1S2
AP1S3
AP2A1
AP2A2
AP2B1
AP2M1
AP2S1
AP3B2
AP3D1
AP3M1
AP3M2
AP4B1
AP4E1
AP4M1
APAF1
ARAF
ARF6
ARFGEF1
ARFGEF2
ARHGAP10
ARHGAP22
ARHGAP26
ARHGAP42
ARHGEF17
ARHGEF4
ARHGEF9
ARL2
ARNT
ARNT2
ARNTL
ARNTL2
ARSA
ATF6
ATIC
AXL
BAG1
BCR
BDNF
BLCAP
BLK
BNIP1
BRSK1
BRSK2
C2orf49
CACNG5
CAMK1
CAMK1D
CAMK1G
CAMK2B
CAMK2D
CAMKK1
CAPN10
CAPN11
CAPN12
CAPN13
CAPN14
CAPN3
CAPN5
CAPN6
CAPN7
CAPN8
CAPN9
CAPNS2
CASP1
CASP4
CCR2
CDK11A
CDK13
CDK17
CDK18
CDK2
CDK5
CDKL1
CDKL5
CELF1
CELF3
CELF5
CLTA
CLTB
COL4A6
CSNK1D
CSNK1G2
CSNK2B
CTSE
CTSV
DAW1
DES
DNAJB1
DNAJB9
DNM1
DNM3
DNPEP
E2F2
EEF2
EIF2AK1
EIF4EBP2
EPHA2
EPHA3
EPHA4
EPHA5
EPHB1
EPHB3
EPN1
EPN2
EPN3
ERBB3
ERBB4
ERN2
ERO1L
EXOC1
EXOC2
EXOC3
EXOC3L1
EXOC3L4
EXOC4
EXOC5
EXOC6
EXOC6B
EXOC7
EXOC8
FGFR3
FGR
FKBP1A
FKBP1B
FKBP8
FOS
GAPDHS
GBF1
GLIPR2
GNB2L1
GOPC
GRAMD1B
GRID1
GRID2
HARBI1
HDAC5
HIF3A
HSP90AB1
HSPA1A
HSPA1L
HSPA2
HSPA6
HUNK
IARS
IGF1R
IKBKB
INS
INSRR
IRS4
ITGA6
ITPR2
KAT6A
KAT6B
KAT7
KIAA0226
KIAA0226L
KIF5B
KLHL1
KLHL12
KLHL13
KLHL17
KLHL18
KLHL2
KLHL24
KLHL28
KLHL4
KLHL5
KLHL8
KPNA6
KRT5
KRT6A
KRT6B
KRT71
KRT72
KRT73
KRT74
KRT75
KRT76
KRT79
KRT81
KRT82
KRT83
KRT84
KRT85
KSR1
KSR2
LCK
LPIN1
LPIN2
LPIN3
MAN2A2
MAN2B1
MAN2C1
MAP2K1
MAP2K2
MAP2K4
MAP2K6
MAP2K7
MAP3K14
MAP3K6
MAP4K1
MAP4K2
MAP4K5
MAPK10
MAPK7
MAPK8IP1
MAPKAP1
MARK1
MARK3
MARK4
MBTPS2
MELK
MERTK
MINK1
MTM1
MTMR1
MTMR2
MTMR6
MTMR7
MTRF1L
MX1
MX2
MYLK
MYLK3
MYO3A
NAF1
NAPSA
NBEA
NCKAP1
NFE2L1
NFE2L3
NFKB2
NFKBIB
NFKBID
NFKBIE
NFKBIZ
NLRC3
NLRC4
NLRC5
NLRP1
NLRP12
NLRP13
NLRP14
NLRP2
NLRP5
NLRP7
NLRP8
NLRP9
NOXO1
NPAS2
NPAS3
NRAS
NRG1
NRG2
NRG3
NTRK2
NUAK1
NVL
OPA1
OPHN1
P4HB
PA2G4
PAK1
PAK2
PAK3
PAK4
PAK6
PAK7
PARK2
PDK1
PEX1
PEX14
PEX3
PEX5L
PGAM5
PI4KB
PIK3C2B
PIK3CD
PIP5K1A
PIP5K1B
PIP5K1C
PKN1
PKN2
PKN3
PLCB4
PLCG2
PLCH1
PLCH2
PNCK
POC1A
POC1B
PPP1CC
PPP2CB
PPP2R1A
PPP2R1B
PPP2R2C
PPP2R2D
PPP2R3A
PPP2R3C
PPP2R4
PPP2R5A
PPP2R5B
PPP2R5C
PPP2R5D
PPP2R5E
PPP4C
PPP6C
PREX1
PREX2
PRKAB2
PRKACA
PRKACB
PRKAR1A
PRKCH
PRKCZ
PRMT1
PRMT3
PRMT8
PRR5
PRR5L
PTK6
RAB10
RAB11A
RAB33B
RAB5B
RAB5C
RABGEF1
RALA
RALB
RALGAPA1
RALGAPA2
REL
RGL1
RIPK4
RPS6KA1
RPS6KA3
RPS6KA4
RPS6KA6
RPS6KB2
RYR1
RYR2
RYR3
SAR1A
SAR1B
SEC16A
SEC16B
SEC23B
SEC24B
SEC24C
SEC24D
SESN3
SGK2
SH3GL1
SH3GL2
SH3GL3
SH3GLB2
SHC2
SHC3
SHC4
SIDT1
SIK1
SIK3
SIM2
SIN3A
SIN3B
SIPA1L3
SLC1A1
SLC1A2
SLC1A4
SLC1A6
SLC1A7
SLC36A1
SLC36A4
SLC3A1
SLC7A10
SLC7A11
SLC7A6
SLC7A7
SLC7A8
SLC7A9
SMPDL3B
SNRK
SNRNP40
SNX1
SNX30
SNX4
SOD2
SOS1
SOS2
SPATA13
SPATA31E1
SPATA5
SPATA5L1
SPG7
ST13
STK24
STK25
STK36
STK38L
STX7
STX8
STXBP1
STXBP2
STXBP3
SYF2
TBC1D12
TBC1D4
TBC1D7
TELO2
TEP1
TM9SF2
TM9SF3
TM9SF4
TMEM173
TNFAIP2
TNIK
TNS1
TNS3
TOR1B
TRADD
TRAF1
TRAF5
TRAPPC1
TRAPPC10
TRAPPC2
TRAPPC3
TRAPPC5
TRAPPC6A
TRAPPC6B
TRAPPC9
TRRAP
TUSC1
UBB
UBC
UBE2D2
UBE2D3
UBE2H
UBE2J2
UBE2L3
UBE2N
UGT1A1
UGT1A6
UGT2A1
UGT2A3
UGT2B15
UGT2B17
UGT2B28
UGT2B4
USP6NL
VAMP8
VPS16
VPS33A
VPS33B
VPS45
VTI1B
WDR3
WDR5
WDR5B
YES1
YME1L1
ZFYVE1
ZNF766
IFNA1
IFNA10
IFNA14
IFNA16
IFNA17
IFNA2
IFNA21
IFNA4
IFNA5
IFNA7
IFNA8
ADRB2
CDC37
SPTLC1
SPTLC2
STBD1
TEX264
VPS13D
WDR81
ATP6V0A1
ATP6V0A2
ATP6V0B
ATP6V0C
ATP6V0D1
ATP6V0D2
ATP6V0E1
ATP6V0E2
ATP6V1A
ATP6V1B1
ATP6V1B2
ATP6V1C1
ATP6V1C2
ATP6V1D
ATP6V1E1
ATP6V1E2
ATP6V1G1
ATP6V1G2
ATP6V1H
CDK5R1
CHMP4A
FEZ1
FEZ2
IFT20
IFT88
KIAA1324
LAMTOR2
LAMTOR3
LAMTOR4
LARP1
LZTS1
NPRL3
PAFAH1B2
PIKFYVE
PRKAG2
PRKAG3
QSOX1
SCFD1
SEC22B
SLC38A9
SNX32
SNX5
SNX6
SUPT5H
VPS26A
VPS26B
HMGB4
CHMP2A
CHMP3
CHMP4C
CHMP6
DYNLL1
DYNLL2
EMC6
MTERF3
MVB12A
NSFL1C
PACS2
PLAA
SNF8
SNX14
STAM
STAM2
STX12
TCIRG1
TOMM20
TOMM22
TOMM40
TOMM5
TSG101
UBXN2A
UBXN2B
VPS25
VPS28
VPS36
VPS37A
VPS37B
VPS37C
VPS37D
VPS4A
VPS4B
VTA1
YOD1
SPATA18
