# Supplementary material for: Identification and Analysis of Potential Autophagy-Related Biomarkers in Endometriosis by WGCNA
Source: Front Mol Biosci. 2021 Nov 1;8:743012. doi: 10.3389/fmolb.2021.743012 (PMC8591037; doi:10.3389/fmolb.2021.743012)
Supplement: Supplementary file 1 [file DataSheet1.zip › Supplementary Figures and Tables/Supplementary Table 2.xlsx.xlsx]

## Sheet: Sheet1
Module	Number	Gene id	Module	Number	Gene id	Module	Number	Gene id	Module	Number	Gene id	Module	Number	Gene id	Module	Number	Gene id	Module	Number	Gene id
Grey	409	ATG16L1	turquoise	589	BECN1	Blue	285	AMBRA1	brown	254	APOE	yellow	216	APOE	green	35	NPR3	red	28	BRCA1
		ATG7			ATG5			AKT1			SQSTM1			ULK1			PPARG			AURKA
		MAP1LC3B			CYP19A1			ATXN3			ULK1			MAP1LC3A			FOXO3			CDK1
		HMGA2			ATG3			ABCA1			MAP1LC3A			HLA-B			HK2			RAD51
		LDLR			ATG12			CDKN2A			HLA-B			TP53			PLA2G4A			CHEK1
		BMP2			NBR1			BIRC5			TP53			ESR1			ATP1A1			LTBP1
		CXCR4			DRAM1			CD209			ESR1			ATG4B			PRKCQ			KL
		NOD2			HIF1A			STK11			ATG4B			ATG13			HPGD			SKP2
		EGFR			ATG14			ATG4D			ATG13			ERBB2			USP9X			CTSB
		WWOX			CISD2			HTT			ATG9A			TSC2			CYB5A			STMN1
		CCL2			HMGB1			GBA			TGFB1			CALR			DLG5			GLA
		IL6			PRNP			MCL1			ERBB2			HDAC6			BNIP3L			KPNA2
		CXCL12			ATG10			HMOX1			TSC2			ZBTB38			OFD1			ITGA3
		KIT			EPG5			MIR21			ATG2A			IGF1			ABHD5			WIF1
		VMP1			VMA21			ATG101			CALR			ANGPT2			FZD5			TTK
		SNCA			MTOR			NOTCH1			HDAC6			ABL1			HMGN5			TRIM6
		ITGB3			ULK2			TNFSF10			PML			ABCB1			HERPUD1			SPAG5
		BCL2			TRIM5			BAX			ZBTB38			PINK1			BAG5			TRIM59
		MAPT			NFKB1			E2F1			IGF1			EI24			MCOLN2			MTCL1
		IL1B			KRAS			BCL2L1			ANGPT2			HSPB1			TIPARP			NCAPD3
		VEGFA			ATG4A			VWF			ABL1			GGT1			ANK3			CHAC2
		TLR3			APP			CCL5			ABCB1			MAPK3			AP1S2			ANK2
		COL1A1			PTEN			KEAP1			PINK1			RELA			CAMK2D			EPHA5
		AR			SCD			MIF			EI24			CDKN1A			MAP2K6			MELK
		POU5F1			BRAF			PLK1			HSPB1			CD4			MARK1			NPAS3
		CREBBP			SIRT1			TFEB			GGT1			SRC			MERTK			PPP2R2C
		ATG9B			DRAM2			VHL			MAPK3			SIRT2			PIP5K1B			TNFAIP2
		ATXN2			CTNNB1			TRAP1			RELA			SLC7A5			POC1B			ATP6V0A1
		INSR			GSK3B			HRAS			PRKCE			GJA1			SIDT1
		CD36			HSPA8			DICER1			CDKN1A			LCN2			SNX30
		ATG16L2			MAPK1			SMAD3			CD4			SIRT6			SPATA5L1
		TLR4			PIK3CA			SIRT3			SRC			LMNA			ATP6V1G1
		RUNX2			NFE2L2			SREBF1			SIRT2			PGR			ATP6V1H
		ATM			ATG2B			IFI16			SLC7A5			SMAD4			PIKFYVE
		MYC			CD44			GRB2			GJA1			BSG			PRKAG2
		CFTR			NEDD4			PRKCD			LCN2			TNFRSF1A
		MMP9			TFRC			FOXM1			SIRT6			FGFR1
		CXCL8			FYCO1			RASSF1			LMNA			ATP13A2
		TGFBI			ATG4C			FUS			PGR			GRN
		CX3CR1			C9orf72			STUB1			SMAD4			ITGB4
		MEG3			MAPK14			BMP4			BSG			CD40
		TERT			PARK7			BST2			TNFRSF1A			SHC1
		ANGPT1			WDFY3			ITGB2			FGFR1			BRD4
		CCR5			VCP			LGALS1			ATP13A2			ENG
		TLR2			HSP90AA1			FHIT			GRN			CEBPB
		KITLG			EIF2AK3			CFLAR			ITGB4			HSF1
		XBP1			MAPK8			DDX58			CD40			UCP2
		CCND1			TET2			MAD1L1			SHC1			MYD88
		CLU			RB1			BAD			NOTCH3			SOCS3
		HGF			PRKD1			RAB8A			BRD4			RUNX3
		MALAT1			HSPA5			AURKB			ENG			LRP1
		MIR155			SOD1			NCOA3			CEBPB			TNFRSF10B
		JUN			YAP1			UBE2I			HSF1			RIPK1
		SOGA1			JAK2			PYCARD			UCP2			NGFR
		S100A9			PRKAA1			CASP9			HGS			S100A4
		AGT			TRAF6			AKT2			MYD88			TREM2
		SERPINA1			PARP1			RARA			CTSD			GAPDH
		BCL2L11			CAV1			BAK1			SOCS3			MIR17
		SP1			EZH2			CX3CL1			RUNX3			CTSK
		PPARGC1A			MLH1			TSPO			LRP1			IRF1
		IL18			BNIP3			TSC1			TNFRSF10B			ITGA5
		CASP8			ROCK1			FADD			RIPK1			CTSS
		PSAP			NAMPT			EIF4G1			IRF3			GPX1
		LGALS3			FAS			RARRES2			NGFR			IKBKG
		LEPR			PTK2			TXNIP			TXN			CXCR3
		KDR			EP300			ISG15			S100A4			ARRB2
		GLI3			PROM1			EIF4EBP1			TREM2			KRT18
		XIAP			NR3C1			MFN2			GAPDH			SREBF2
		PKM			CDKN1B			FSCN1			MIR17			CSF1
		BAG3			ICAM1			MTA1			CTSK			CD82
		S100A8			PSEN1			GABARAP			KAT5			DNM2
		TGM2			ITGB1			CDKN1C			IRF1			COL18A1
		ALDH2			CASP3			FTL			ITGA5			DAXX
		IGFBP3			OPTN			SLC9A3R1			CTSS			LGALS9
		DNMT1			TARDBP			KRT8			GPX1			IKBKE
		CSNK2A1			TBK1			BID			IKBKG			ARRB1
		FLT1			TLR9			PTP4A3			CXCR3			ZFP36
		H19			NPM1			PRDX2			ARRB2			SMPD1
		ELAVL1			PIK3C3			EHMT2			KRT18			SLC3A2
		C3			RAC1			UBE2A			SREBF2			SLC29A1
		CYP2E1			MTDH			HAX1			HSPG2			GAA
		SERPINF1			STAT1			PTBP1			CSF1			WDR45
		IRS1			FGFR2			ESRRA			MAVS			TRIB3
		ATF4			RB1CC1			PSEN2			CD82			GAS5
		TNFSF13B			USP10			PPP1CA			DNM2			RELB
		MMP14			PTPN2			FOXA2			COL18A1			DMPK
		VIM			WT1			PIK3R2			DAXX			PCBP1
		VCAM1			HDAC1			USF1			CFL1			RIPK3
		EGR1			LAMP2			VPS13C			LGALS9			RBX1
		TNFAIP3			PRKCA			VPS13A			IKBKE			TRAF4
		CD34			PEX2			GFER			ARRB1			MVP
		ITPR3			PPARA			SIGMAR1			ZFP36			SLC1A5
		KLF4			MLXIPL			HTRA2			SMPD1			MSI2
		FBXO7			PIK3CB			TCF3			SLC3A2			RPTOR
		PEX5			IL13			TICAM1			CAPN1			PPP1R13L
		IL6R			FBXW7			KLK6			SLC29A1			SMAD5
		PIK3CG			NPC1			CARM1			GAA			CTSA
		PGF			EIF4E			TFE3			WDR45			TOLLIP
		SPHK1			DCN			BSCL2			TRIB3			CAMK2G
		CCNE1			KDM1A			PDE4A			GAS5			SPHK2
		ITPR1			CASR			APLNR			RELB			TAGLN
		PEBP1			RPS6KB1			MCOLN1			MAPKAPK2			PIM2
		PLCG1			IL33			EIF5A			PFN1			PARD3
		PRKCB			SNAI1			KAT8			DMPK			MAP1S
		NOX4			DNM1L			SCRIB			PCBP1			CLN3
		CLDN1			NFKBIA			EMD			RIPK3			COL6A1
		IL7R			BMI1			FBP1			RBX1			SLC2A8
		HDAC4			DDIT3			DVL1			TRAF4			DAB2IP
		CYLD			SMAD2			BIK			MVP			MAP3K11
		IL23A			TGFBR2			DAB2			SLC1A5			TRIM27
		ID1			RAF1			CHKA			PNPLA2			PPP1R15A
		TRIM21			PRKDC			MARK2			EIF2AK4			USP13
		UCHL1			EIF2AK2			DVL2			MSI2			CAPNS1
		SMAD7			WNT5A			PHB2			RPTOR			LRSAM1
		TRPC6			ALDH1A1			ID3			PPP1R13L			RAB1B
		NR4A1			CTTN			GPX4			SMAD5			PLCD1
		GABARAPL2			PPP2CA			LRG1			CTSA			ACSS2
		NOD1			ATR			ATXN7			HDAC7			VPS18
		PRKAA2			SPARC			HIF1AN			TOLLIP			SLC27A4
		MST1			WRN			FIS1			SNRNP70			TP53INP2
		RELN			ANXA1			RAD23A			CAMK2G			SOX18
		ANG			ADAM17			TUFM			SPHK2			MYO1C
		PHB			ETS1			EPHA1			TAGLN			TPCN1
		CD47			SUMO1			TPCN2			PIM2			TRIM8
		NUPR1			YWHAZ			PIAS4			PARD3			PHLPP2
		ARHGAP24			SMARCA4			KDM4B			MAP1S			FLII
		UHRF1			GSK3A			SLC37A4			CLN3			AKT1S1
		IRF8			CTSL			PHF23			COL6A1			CDK16
		MIR101-1			CHUK			DNAJA3			BANF1			CCDC92
		PRKAB1			XPO1			FOXK1			SLC2A8			POLDIP2
		HOXA10			VDAC1			PIM3			DAB2IP			PDZK1IP1
		KCNN4			XPA			USP19			MAP3K11			TRIM23
		C1QBP			RAB5A			ADRM1			CC2D1A			NAPA
		TRPC1			BMPR2			NPRL2			TRIM27			KDELR1
		PTGER4			TRPM7			RGS19			PPP1R15A			STX5
		EPHB2			YY1			BOK			USP13			WDR6
		HCK			CD24			MAP2K5			CAPNS1			PLEKHM1
		UCA1			JAK1			MED19			LRSAM1			CROCC
		KDM4A			KAT2B			USP36			PRKCSH			INPP5E
		PMAIP1			HNRNPK			PI4K2A			RAB1B			ULK3
		CBX5			YWHAQ			VPS39			PLCD1			FBXL2
		MT2A			CLTC			RPL15			ACSS2			MCOLN3
		AQP5			TRAF2			GAK			VPS18			GCA
		FLCN			EEF1A1			CLPP			SLC27A4			TBC1D17
		TET1			AGO2			PHLDA1			TP53INP2			DEDD
		ABCG1			LDHA			NLRX1			SOX18			GAS8
		XDH			CD46			RNF5			MYO1C			PLEKHM2
		BIRC7			BBC3			IFI30			TPCN1			SNX18
		RAB7A			BTRC			DAP			TRIM8			RUSC2
		PLD1			CLOCK			TECPR2			PHLPP2			RPS27L
		MT3			AIFM1			PTPRS			FLII			MTMR14
		LILRB1			MAP3K7			PHLDA2			AKT1S1			AGBL2
		SPINK1			UVRAG			FOXK2			CDK16			TSIX
		GAST			PKD2			RAB35			CCDC92			ZFPL1
		ING1			MIR22			PCK2			ARFIP2			CPTP
		LAMP1			TMED10			UBQLN4			POLDIP2			ANKDD1A
		IL10RA			ERCC4			MLST8			PDZK1IP1			ACAP3
		MEF2A			BIRC2			RAC3			TRIM23			AES
		THBS2			PRDX1			MUL1			NAPA			AP1B1
		DEPDC5			HSPA9			SNAPIN			KDELR1			AP1G2
		CASP10			SLC16A1			UBL4A			TOM1			AP1M1
		MACC1			PRKCI			SIK2			STX5			AP1M2
		CAMKK2			OGT			RNF216			WDR6			ARAF
		DDIT4			EIF2S1			USP20			PLEKHM1			ARHGAP26
		TBC1D14			SLC5A5			MAPKAPK3			CROCC			ARHGEF17
		ID2			MAPK9			GPSM1			INPP5E			ARHGEF9
		ARSB			ATF2			SLC22A18			ULK3			ARNT2
		HUWE1			ROCK2			TCF20			FBXL2			ARSA
		PIP4K2B			TRAF3			ITPKB			MCOLN3			BCR
		SIRT5			SMAD1			CPT1C			RRAGB			CAPN3
		BCL2A1			NR2C2			TRIM11			GCA			CDK18
		LATS2			PDCD6IP			CCNF			TBC1D17			CDKL1
		BMPR1B			CANX			COPZ1			DEDD			CSNK1D
		DIRAS3			EWSR1			HYPK			GAS8			CTSV
		CLEC16A			DLC1			WDR24			PLEKHM2			DNM1
		SMURF1			CUL3			RAB24			SNX18			EEF2
		U2AF1			YEATS4			LAMTOR1			RUSC2			EIF4EBP2
		NUMB			RNASEL			GATAD2A			RPS27L			EPN1
		CXCL2			RAB1A			VPS51			MTMR14			EXOC4
		HSPB8			GLUD1			TM9SF1			AGBL2			FGR
		PABPN1			SSB			TECPR1			TSIX			FKBP1A
		CTSC			RAB3GAP1			DCTPP1			ZFPL1			IGF1R
		USP22			PLD2			PPAN			CPTP			KRT81
		PFKFB3			AKT3			TXNDC17			ANKDD1A			MAN2C1
		RPS19			SESN2			KDELR2			ACAP3			MAP4K2
		EEF2K			TRPM2			OSBPL7			AES			MAPK7
		CHMP4B			CUL4A			TIMM44			AP1B1			MINK1
		PPP3CA			XIST			RNF166			AP1G2			P4HB
		PRPF8			RBPJ			FBXW5			AP1M1			PIP5K1C
		CELF2			MIR142			SSNA1			AP1M2			PKN1
		TRPC4			TAB2			TNFAIP8L1			AP2A1			PPP2R1A
		PRKAG1			SET			NUFIP1			ARAF			PPP2R3A
		FLNC			CSNK2A2			GRAMD1A			ARHGAP26			PPP4C
		HEXIM1			SULF1			KLHL22			ARHGEF17			PRKACA
		ACACB			RIPK2			RASIP1			ARHGEF9			PRR5L
		KCNB1			MYO6			RUSC1			ARNT2			RGL1
		JMJD6			SLC11A2			DHRSX			ARSA			RIPK4
		TNFAIP8L2			STK4			PRR13			BCR			RPS6KA1
		GOLGA2			DCK			SIDT2			CAPN3			RPS6KA4
		HAP1			PGRMC1			TMEM208			CDK18			SEC16A
		EPM2A			ATP6AP2			SPNS1			CDKL1			SESN3
		WIPI2			SRSF3			TMEM150A			CSNK1D			SH3GL1
		WNK4			PIK3C2A			KANK3			CTSV			SIN3B
		PEA15			SH3GLB1			HAGLROS			DNM1			SIPA1L3
		LAMP3			HTR2B			COPZ2			EEF2			SLC7A8
		IFI27			GPNMB			PLEKHF1			EIF4EBP2			STK36
		MYH11			SDCBP			ABCB6			EPN1			TBC1D4
		VPS11			HERC1			ABR			EXOC4			TELO2
		MAP1B			TRIM22			AP1S1			FGR			TNS1
		CD84			NIPBL			AP2S1			FKBP1A			TRADD
		DAPK2			CUL4B			AP3D1			FKBP8			ZFYVE1
		VTI1A			HDAC8			AP4M1			IGF1R			ATP6V0C
		BMF			ASIC1			ARHGEF4			KRT81			QSOX1
		MLKL			PKLR			ARL2			MAN2C1			SUPT5H
		GAS1			CHMP2B			BLCAP			MAP4K2			PACS2
		LITAF			PRAM1			BNIP1			MAPK7			VPS4A
		C19orf12			SMYD3			CAMK1			MINK1
		SERPINA4			MAPRE1			CAPN5			NFKBIB
		DVL3			ANXA7			CDK11A			P4HB
		RRAGA			LATS1			CDK5			PAK4
		DUOX1			VPS35			CLTA			PIP5K1C
		BAMBI			TP53BP2			CLTB			PKN1
		PEG3			CAPN2			CSNK1G2			PPP2R1A
		RAB4A			LGALS8			CSNK2B			PPP2R3A
		GLDC			UBQLN1			DNPEP			PPP2R4
		PFKFB4			VPS13B			E2F2			PPP4C
		PDE10A			PLSCR1			EPHA2			PRKACA
		PMEPA1			PICALM			EPHB3			PRR5L
		HMGN2			PPP1R3B			EPN3			RGL1
		HOXC6			GNAI3			EXOC3			RIPK4
		PARL			RHEB			EXOC7			RPS6KA1
		BCL2L10			GOLM1			FGFR3			RPS6KA4
		TRIM14			PDIA6			GLIPR2			SEC16A
		QDPR			RCAN1			HDAC5			SESN3
		SRPX			WIPI1			LCK			SH3GL1
		FAT4			LDHB			MAN2A2			SIN3B
		DACT1			XAF1			MAN2B1			SIPA1L3
		SNAP29			WNK1			MAP2K2			SLC7A8
		SMCR8			BIRC6			MAP2K7			STK36
		GPR37			TP53INP1			MAP3K6			STXBP2
		EVA1A			IQSEC2			MARK4			TBC1D4
		PCDH17			SDHD			NCKAP1			TELO2
		SPRED2			SBF2			NFKBIE			TMEM173
		SYNPO2			PSMD10			PAK6			TNS1
		RCC2			HLTF			PEX14			TRADD
		ARL3			ABCE1			PIK3C2B			TRAPPC1
		UBASH3B			CCDC88A			PKN3			TRAPPC9
		SYT11			RICTOR			POC1A			ZFYVE1
		MFF			USP14			PPP2R5D			WDR81
		PACRG			ABL2			PREX1			ATP6V0C
		RMDN3			CALCOCO2			PRKCZ			QSOX1
		TGFBRAP1			PLK2			PRMT1			SUPT5H
		ICMT			SGPP1			PRR5			PACS2
		TRIM16			CLCN3			RAB5C			VPS4A
		PLAC8			CSNK1A1			RABGEF1
		MTMR9			TMBIM6			RPS6KB2
		TRIM65			CHM			SHC2
		HMBOX1			UBQLN2			SLC1A4
		CXCL17			PLK3			STK25
		RNF185			LRPPRC			STXBP1
		SH3BP4			EPS8			TRAPPC5
		WDFY4			SUB1			TRAPPC6A
		GPR137B			RNF41			TUSC1
		RAB32			USP8			UBE2J2
		RASD2			SPG11			TEX264
		RAB12			ASF1A			ATP6V0B
		PIP4K2C			SSRP1			ATP6V0D1
		TRIM68			TCHP			LAMTOR2
		CREBRF			PPP2R2A			LAMTOR4
		SNHG5			EIF4G2			LZTS1
		OSCP1			UNC13D			NPRL3
		DNAJC12			M6PR			VPS26B
		SVIP			HSD17B4			CHMP2A
		TRIM38			PDCD10			CHMP6
		RRAGD			ANTXR2			DYNLL1
		TUBGCP4			ZMPSTE24			DYNLL2
		ADI1			VDAC2			EMC6
		NBR2			FSTL1			MVB12A
		RAB7B			AHI1			SNF8
		CERS5			STK38			TCIRG1
		APOL6			PIP4K2A			VPS25
		CNTNAP3			PLEKHF2			VPS28
		MAP3K7CL			MFN1			VPS37B
		SP8			TMEM59			VPS37C
		RAB30			NRBF2			VPS37D
		DAPL1			DAPK3
		DENND3			DNAJB6
		LIX1L			LYST
		FBXL20			ADH5
		MIR4458			PELP1
		ACTA2			BCLAF1
		ACTB			PPT1
		ACTC1			NIN
		ACTG2			MTMR3
		ACTR3B			NMI
		AP1S3			RNF168
		AP2A2			LAMTOR5
		AP2B1			RND3
		AP2M1			VAMP7
		ARHGAP10			CACYBP
		AXL			TAB3
		BAG1			DYNLT1
		CAMK1D			SNPH
		CAMKK1			OSBPL1A
		CAPN12			FNBP1L
		CAPN13			KIF25
		CAPN6			COPS3
		CASP1			DNAJB11
		CCR2			VRK2
		CDK13			PAQR3
		CDK2			WASF3
		COL4A6			KLHL3
		CTSE			NCOA4
		DNAJB1			TPR
		DNM3			RAB9A
		EPHA4			RAB18
		EPHB1			UBE2B
		EPN2			CDX1
		ERBB4			PIK3R4
		FKBP1B			USP33
		FOS			VPS41
		GBF1			ADNP
		GNB2L1			GPR137
		GRID1			LRRFIP2
		HIF3A			VAMP3
		HSPA1A			RAB23
		HSPA2			NACC1
		KAT7			SUPT20H
		KIAA0226L			VDAC3
		KLHL24			KDM2B
		KPNA6			CCNG1
		KRT5			SYNJ1
		MAP3K14			VPS29
		MAPK10			TAX1BP1
		MX1			NAT10
		MX2			STX17
		MYLK			LRBA
		MYLK3			CDK5RAP3
		NAF1			XRN1
		NAPSA			EEF1E1
		NBEA			ACBD5
		NFE2L1			TBC1D5
		NFE2L3			SEC23A
		NFKB2			HIPK3
		NFKBIZ			MYCBP2
		NLRC3			RRAGC
		NLRC5			MFSD8
		NLRP2			FUNDC1
		NUAK1			RAB13
		OPHN1			EDEM1
		PA2G4			SLC25A46
		PAK1			MAGT1
		PAK3			CERS6
		PI4KB			HDAC10
		PIK3CD			TLK2
		PIP5K1A			NR1D2
		PLCG2			WDR41
		PLCH1			TMEM230
		PPP2R2D			ZFYVE26
		PPP6C			TRIM17
		PREX2			MAP4K3
		RAB33B			CCNY
		RAB5B			OTUD7B
		RPS6KA3			MTMR4
		RPS6KA6			SRP54
		SEC24C			ELK3
		SH3GLB2			MTPAP
		SIK1			RAB29
		SIN3A			USP30
		SLC1A2			GOLGA4
		SLC36A1			FBXO2
		SLC36A4			WDR45B
		SLC7A11			RASAL2
		SLC7A7			EIF4G3
		SMPDL3B			PEX13
		SNRNP40			CREG1
		STK24			SESN1
		STK38L			ANAPC10
		STX8			TMEM39A
		TBC1D7			TRIM13
		TM9SF4			WAC
		TNS3			RAB3IP
		TRAPPC10			MID2
		TRAPPC2			TNRC6C
		TRAPPC3			TBC1D25
		TRRAP			CAB39
		UBB			UBA6
		UBE2D2			TRIM34
		UBE2L3			UFL1
		UGT2B28			IBTK
		VAMP8			LZIC
		VPS16			IQCG
		VPS33A			RPIA
		VPS33B			ATL3
		WDR5			FUNDC2
		CDC37			CNOT4
		ATP6V1C2			SLC33A1
		ATP6V1E2			ANXA2R
		CDK5R1			CAMSAP2
		CHMP4A			KLHL20
		FEZ1			TBKBP1
		KIAA1324			DMXL2
		LARP1			NKAP
		PAFAH1B2			PAN3
		SEC22B			TRAPPC8
		NSFL1C			TMEM150C
		TOMM22			ZNF32
		TOMM5			RABL3
		UBXN2A			TMEM192
					TMEM41B
					CCPG1
					SCOC
					ACAP2
					ACTR2
					ACTR3
					AFG3L2
					AGFG1
					ALPPL2
					ANKRD28
					ANKRD44
					AP1AR
					AP1G1
					AP3M1
					AP3M2
					AP4B1
					AP4E1
					APAF1
					ARF6
					ARFGEF1
					ARFGEF2
					ARHGAP42
					ARNT
					ARNTL
					ATF6
					ATIC
					C2orf49
					CAPN10
					CAPN7
					CASP4
					CDK17
					CELF1
					CELF3
					DES
					EIF2AK1
					ERN2
					ERO1L
					EXOC1
					EXOC2
					EXOC5
					EXOC6
					EXOC6B
					EXOC8
					GOPC
					HSP90AB1
					IARS
					IKBKB
					ITGA6
					ITPR2
					KAT6A
					KAT6B
					KIAA0226
					KIF5B
					KLHL12
					KLHL13
					KLHL17
					KLHL18
					KLHL2
					KLHL28
					KLHL5
					KLHL8
					LPIN1
					LPIN2
					MAP2K1
					MAP2K4
					MAP4K1
					MAP4K5
					MAPKAP1
					MARK3
					MBTPS2
					MTM1
					MTMR1
					MTMR2
					MTMR6
					MTRF1L
					NFKBID
					NRAS
					NRG1
					NVL
					OPA1
					PAK2
					PDK1
					PEX1
					PEX3
					PGAM5
					PKN2
					PLCB4
					PNCK
					PPP1CC
					PPP2CB
					PPP2R1B
					PPP2R3C
					PPP2R5B
					PPP2R5C
					PPP2R5E
					PRKAB2
					PRKACB
					PRKAR1A
					PRKCH
					PRMT3
					RAB10
					RALA
					RALB
					RALGAPA1
					RALGAPA2
					REL
					SAR1A
					SAR1B
					SEC16B
					SEC23B
					SEC24B
					SEC24D
					SHC3
					SIK3
					SLC7A6
					SNRK
					SNX1
					SNX4
					SOS1
					SOS2
					SPATA13
					SPATA5
					ST13
					STX7
					STXBP3
					SYF2
					TBC1D12
					TEP1
					TM9SF2
					TM9SF3
					TOR1B
					TRAF5
					TRAPPC6B
					UBC
					UBE2D3
					UBE2H
					UBE2N
					USP6NL
					VPS45
					VTI1B
					WDR3
					WDR5B
					YES1
					YME1L1
					ZNF766
					SPTLC1
					SPTLC2
					ATP6V0A2
					ATP6V0E1
					ATP6V1B2
					ATP6V1C1
					ATP6V1D
					ATP6V1E1
					FEZ2
					IFT20
					IFT88
					LAMTOR3
					SCFD1
					SLC38A9
					SNX5
					SNX6
					VPS26A
					CHMP3
					CHMP4C
					MTERF3
					PLAA
					SNX14
					STAM
					STAM2
					STX12
					TOMM20
					TOMM40
					TSG101
					UBXN2B
					VPS36
					VPS37A
					VPS4B
					VTA1
					YOD1
					SPATA18
