# Supplementary material for: Identification and Analysis of Potential Autophagy-Related Biomarkers in Endometriosis by WGCNA
Source: Front Mol Biosci. 2021 Nov 1;8:743012. doi: 10.3389/fmolb.2021.743012 (PMC8591037; doi:10.3389/fmolb.2021.743012)
Supplement: Supplementary file 1 [file DataSheet1.zip › Supplementary Figures and Tables/Supplementary Table 3.xls.xlsx]

## Sheet: Sheet1
	logFC	AveExpr	t	P.Value	adj.P.Val	B
RCAN1	-1.2343	8.65527	-5.0688	1.18e-06	6.45e-05	5.18807
PLK2	-1.14196	7.9572	-5.00829	1.55e-06	7.67e-05	4.93567
PPP2R5E	-1.0023	9.25408	-4.44756	1.7e-05	0.000311963	2.70101
RND3	-1.0168	9.4909	-4.43725	1.77e-05	0.000311963	2.66175
AURKA	-1.22288	5.87831	-4.32743	2.77e-05	0.000369616	2.24801
EZH2	-1.26692	6.08691	-4.27815	3.38e-05	0.000404428	2.06489
IQCG	-1.01283	5.22264	-4.01396	9.48e-05	0.000815791	1.1113
PIP5K1B	-1.18889	7.50228	-3.92896	0.000130804	0.00102517	0.814736
EPHA5	-1.05603	3.6322	-3.91124	0.000139802	0.00105701	0.753568
EIF4G3	-1.0995	7.36349	-3.86419	0.000166642	0.00117805	0.592204
SPATA18	-1.02079	7.0671	-3.86026	0.000169093	0.00118983	0.578797
ANK2	-1.55643	5.5914	-3.85321	0.000173576	0.00120814	0.554777
PMAIP1	-1.24658	6.74738	-3.78975	0.000219341	0.00139568	0.340122
WIF1	-1.51513	4.55926	-3.75991	0.000244616	0.00147843	0.240205
CDK1	-1.02573	8.61629	-3.73843	0.000264495	0.00154999	0.168671
FKBP8	1.04912	7.42435	3.62285	0.000400466	0.00207755	-0.210376
FOS	1.87533	8.95926	3.48755	0.000643041	0.00286691	-0.641511
TSIX	-1.04399	5.79381	-3.46419	0.000696921	0.00303996	-0.714576
PPP2R2C	-1.25299	7.55541	-3.32124	0.00113033	0.00450433	-1.15245
NPAS3	-1.00978	7.16249	-3.04241	0.00278002	0.00890345	-1.9607
MTCL1	-1.00248	6.90416	-2.85391	0.00494186	0.0139501	-2.47182
