# Supplementary material for: Identification and Analysis of Potential Autophagy-Related Biomarkers in Endometriosis by WGCNA
Source: Front Mol Biosci. 2021 Nov 1;8:743012. doi: 10.3389/fmolb.2021.743012 (PMC8591037; doi:10.3389/fmolb.2021.743012)
Supplement: Supplementary file 1 [file DataSheet1.zip › Supplementary Figures and Tables/Supplementary Table 4.xlsx.xlsx]

## Sheet: Sheet1
Gene	Cluster		Pvalue
IQCG	cluster1	cluster2	3.63163e-05
		cluster3	2.80999e-08
		cluster4	8.95512e-21
	cluster2	cluster1	3.63163e-05
		cluster3	0.0433448
		cluster4	1.54525e-11
	cluster3	cluster1	2.80999e-08
		cluster2	0.0433448
		cluster4	1.62712e-06
	cluster4	cluster1	8.95512e-21
		cluster2	1.54525e-11
		cluster3	1.62712e-06
FKBP8	cluster1	cluster2	6.45065e-09
		cluster3	0.000169688
		cluster4	1.92308e-16
	cluster2	cluster1	6.45065e-09
		cluster3	0.0406794
		cluster4	0.00109827
	cluster3	cluster1	0.000169688
		cluster2	0.0406794
		cluster4	9.3257e-07
	cluster4	cluster1	1.92308e-16
		cluster2	0.00109827
		cluster3	9.3257e-07
