# Supplementary material for: Identification and Analysis of Potential Autophagy-Related Biomarkers in Endometriosis by WGCNA
Source: Front Mol Biosci. 2021 Nov 1;8:743012. doi: 10.3389/fmolb.2021.743012 (PMC8591037; doi:10.3389/fmolb.2021.743012)
Supplement: Supplementary file 1 [file DataSheet1.zip › Supplementary Figures and Tables/Supplementary Table 5.xlsx.xlsx]

## Sheet: Sheet1
mirnaid	genesymbol	start	end	bindingp	energy	seed	accessibility	au	phylopstem	phylopflank	me	number_of_pairings	binding_region_length	longest_consecutive_pairings	position	validated	TargetScan	miRDB
hsa-miR-181b-5p	PPP2R5E	107	131	1	-23.5	1	1.52839e-05	0.294	1.3798	1.86211	-10.7313	18	24	8	5UTR	MIRT470387	1	1
hsa-miR-181b-5p	PPP2R5E	107	131	1	-23.5	1	1.52839e-05	0.294	1.3798	1.86211	-10.7313	18	24	8	5UTR	MIRT470387	1	1
hsa-miR-25-3p	AURKA	132	185	1	-23.4	1	0.00849302	0.441	-0.0829467	-0.444462	-12.2551	17	19	17	5UTR	MIRT541471	1	1
hsa-miR-367-3p	AURKA	164	184	1	-22.9	1	0.000448122	0.426	-0.08652	-0.547545	-4.76182	17	20	13	5UTR	MIRT541468	1	1
hsa-miR-92b-3p	AURKA	154	185	1	-24.2	1	0.00849302	0.441	-0.919223	-0.447365	-4.79441	19	25	10	5UTR	MIRT541470	1	1
hsa-miR-200b-3p	RND3	847	872	1	-19	1	0.000528768	0.618	1.17105	0.635331	-4.957	19	25	11	CDS	MIRT006511	1	1
hsa-miR-200c-3p	RND3	846	872	1	-18.7	1	0.000528768	0.618	1.17105	0.635331	-4.957	20	26	11	CDS	MIRT053531	1	1
hsa-miR-17-5p	RND3	902	919	1	-19.2	0	0.00201031	0.632	0.576427	1.11905	-15.5666	14	17	11	CDS	MIRT006689	1	1
hsa-miR-106a-5p	RND3	902	919	1	-19.2	0	0.00201031	0.632	0.576427	1.11905	-15.5666	14	17	11	CDS	MIRT734169	1	1
hsa-miR-138-5p	EZH2	1144	1166	1	-20.6	1	0.0805042	0.412	5.63396	5.14071	-8.80875	16	22	6	CDS	MIRT007300	1	1
hsa-miR-138-5p	EZH2	1261	1283	1	-20.6	1	0.0805042	0.412	4.93624	4.3638	-8.80875	16	22	6	CDS	MIRT007300	1	1
hsa-miR-138-5p	EZH2	1276	1298	1	-20.6	1	0.0805042	0.412	4.64024	4.4082	-8.80875	16	22	6	CDS	MIRT007300	1	1
hsa-miR-138-5p	EZH2	1361	1383	1	-20.6	1	0.0805042	0.412	2.61051	3.80283	-8.80875	16	22	6	CDS	MIRT007300	1	1
hsa-miR-138-5p	EZH2	1712	1734	1	-18.9	1	0.000123916	0.515	4.70387	3.74432	-6.44976	13	16	7	CDS	MIRT007300	1	1
hsa-miR-181b-5p	PPP2R5E	341	361	1	-27.9	1	0.0575506	0.588	1.67886	1.89104	-6.51454	18	20	14	CDS	MIRT470387	1	1
hsa-miR-181d-5p	PPP2R5E	341	361	1	-25.5	1	0.0575506	0.588	1.67886	1.89104	-6.51454	18	20	14	CDS	MIRT470385	1	1
hsa-miR-34a-5p	RCAN1	666	689	1	-22.4	1	5.68216e-05	0.485	0	0	-6.24613	17	23	10	CDS	MIRT735163	1	1
hsa-miR-200b-3p	RND3	2462	2512	0.974359	-21.6	1	0.00863379	0.603	5.24847	5.22054	-4.67302	20	24	11	3UTR	MIRT006511	1	1
hsa-miR-17-5p	RND3	1436	1479	1	-20.6	1	0.0114366	0.574	1.43549	2.08009	-4.957	18	26	8	3UTR	MIRT006689	1	1
hsa-miR-106a-5p	RND3	1436	1479	1	-20.6	1	0.0114366	0.574	1.43549	2.08009	-4.957	18	26	8	3UTR	MIRT734169	1	1
hsa-miR-200b-3p	RND3	2555	2605	1	-21.6	1	0.00863379	0.603	1.64438	2.26546	-4.67302	20	24	11	3UTR	MIRT006511	1	1
hsa-miR-17-5p	RND3	1343	1386	1	-20.6	1	0.0114366	0.574	2.01509	2.65543	-4.957	18	26	8	3UTR	MIRT006689	1	1
hsa-miR-106a-5p	RND3	1343	1386	1	-20.6	1	0.0114366	0.574	2.01509	2.65543	-4.957	18	26	8	3UTR	MIRT734169	1	1
hsa-miR-27b-3p	PLK2	2587	2614	1	-20.4	1	0.0154119	0.647	2.14828	0.86416	-4.17062	19	27	8	3UTR	MIRT731598	1	1
hsa-miR-27b-3p	PLK2	2629	2656	1	-20.4	1	0.0154119	0.647	2.14828	0.86416	-4.17062	19	27	8	3UTR	MIRT731598	1	1
hsa-miR-363-3p	AURKA	1850	1864	1	-18.4	1	0.000738586	0.5	1.70269	1.416	-7.37318	13	14	13	3UTR	MIRT541469	1	1
hsa-miR-363-3p	AURKA	1876	1890	1	-18.4	1	0.000738586	0.5	1.87029	1.26604	-7.37318	13	14	13	3UTR	MIRT541469	1	1
