# Supplementary material for: Identification and Analysis of Potential Autophagy-Related Biomarkers in Endometriosis by WGCNA
Source: Front Mol Biosci. 2021 Nov 1;8:743012. doi: 10.3389/fmolb.2021.743012 (PMC8591037; doi:10.3389/fmolb.2021.743012)
Supplement: Supplementary file 1 [file DataSheet1.zip › Supplementary Figures and Tables/Supplementary Table 6.xlsx.xlsx]

## Sheet: Sheet1
miRNAid	miRNAname	geneID	geneName	geneType	chromosome	start	end	strand	clipExpNum	degraExpNum	RBP	merClass	miRseq	align	targetSeq	pancancerNum
MIMAT0000070	hsa-miR-17-5p	ENSG00000259275	AC087477.2	lincRNA	chr15	96937575	96937593	+	10	0	AGO1,AGO1-4,AGO2,AGO3	8mer	gaUGGACGUGACAUUCGUGAAAc	|:|| |||| |||||||	aaAUCUACACU----GCACUUUa	15
MIMAT0000070	hsa-miR-17-5p	ENSG00000260032	NORAD	lincRNA	chr20	34635181	34635203	-	5	0	AGO1,AGO1-4,AGO2	7mer-m8	gaUGGACGUGACAUUCGUGAAAc	:||||:| | ||||||||	auGCCUGUAAUCCCAGCACUUUg	10
MIMAT0000070	hsa-miR-17-5p	ENSG00000281649	EBLN3P	lincRNA	chr9	37087501	37087523	+	3	0	AGO1-4,AGO2	7mer-m8	gaUGGACGUGACAUUCGUGAAAc	||:||: : | |||||||||	aaACUUGUUUAGAAAGCACUUUg	8
MIMAT0000070	hsa-miR-17-5p	ENSG00000271009	AC116667.1	lincRNA	chr16	73094569	73094589	+	3	0	AGO1-4	8mer	gauggACGUGACAUUCGUGAAAc	|||| | ||||||||	uaaaaUGCA--AUCAGCACUUUa	8
MIMAT0000070	hsa-miR-17-5p	ENSG00000273472	AC096733.2	lincRNA	chr4	141678999	141679018	+	2	0	AGO1-4	7mer-m8	gaUGGACGUGACAUUCGUGAAAc	| || ||:| | :|||||||	aaAACU-CAUU-U-GGCACUUUu	18
MIMAT0000070	hsa-miR-17-5p	ENSG00000273033	LINC02035	lincRNA	chr3	122609812	122609836	+	2	0	AGO1-4	8mer	gauGGACGUGAC--AUUCGUGAAAc	:|| || | |||||||||	cacUCUCCAAAGCCCAAGCACUUUa	15
MIMAT0000070	hsa-miR-17-5p	ENSG00000261455	LINC01003	lincRNA	chr7	152161866	152161888	+	2	0	AGO1-4,AGO2	7mer-m8	gauggacgugacauuCGUGAAAc	|||||||	ccggcgggucguccuGCACUUUc	5
MIMAT0000103	hsa-miR-106a-5p	ENSG00000268205	AC005261.1	lincRNA	chr19	57818021	57818042	+	13	0	AGO1,AGO1-4,AGO2,AGO3,AGO4	8mer	gauggaCGUGACAUUCGUGAAAa	| :|| |:||||||||	auaauaGAGCU-UGAGCACUUUa	6
MIMAT0000103	hsa-miR-106a-5p	ENSG00000259275	AC087477.2	lincRNA	chr15	96937575	96937593	+	10	0	AGO1,AGO1-4,AGO2,AGO3	8mer	gaUGGACGUGACAUUCGUGAAAa	|:|| |||| |||||||	aaAUCUACACU----GCACUUUa	8
MIMAT0000103	hsa-miR-106a-5p	ENSG00000245532	NEAT1	lincRNA	chr11	65206890	65206912	+	7	0	AGO1-4	7mer-m8	gaUGGACGUGACAUUCGUGAAAa	:|:||:| | ||||||||	acGCUUGUAAUCCCAGCACUUUg	5
MIMAT0000103	hsa-miR-106a-5p	ENSG00000260032	NORAD	lincRNA	chr20	34635181	34635203	-	5	0	AGO1,AGO1-4,AGO2	7mer-m8	gaUGGACGUGACAUUCGUGAAAa	:||||:| | ||||||||	auGCCUGUAAUCCCAGCACUUUg	11
MIMAT0000103	hsa-miR-106a-5p	ENSG00000280303	ERICD	lincRNA	chr8	141647227	141647251	+	5	0	AGO1-4,AGO2	7mer-m8	gaUGGACGUGACAUU--CGUGAAAa	:|| | || || |||||||	caGCCAUCCCUUAAACUGCACUUUu	5
MIMAT0000103	hsa-miR-106a-5p	ENSG00000281649	EBLN3P	lincRNA	chr9	37087501	37087523	+	3	0	AGO1-4,AGO2	7mer-m8	gaUGGACGUGACAUUCGUGAAAa	||:||: : | |||||||||	aaACUUGUUUAGAAAGCACUUUg	8
MIMAT0000103	hsa-miR-106a-5p	ENSG00000268205	AC005261.1	lincRNA	chr19	57816144	57816166	+	3	0	AGO1-4	7mer-m8	gaugGACGUGACAUUCGUGAAAa	| |:| | ||||||||	ggcgCGGUAAUCCCAGCACUUUg	6
MIMAT0000103	hsa-miR-106a-5p	ENSG00000271009	AC116667.1	lincRNA	chr16	73094569	73094589	+	3	0	AGO1-4	8mer	gauggACGUGACAUUCGUGAAAa	|||| | ||||||||	uaaaaUGCA--AUCAGCACUUUa	5
MIMAT0000103	hsa-miR-106a-5p	ENSG00000273033	LINC02035	lincRNA	chr3	122609812	122609836	+	2	0	AGO1-4	8mer	gauGGACGUGAC--AUUCGUGAAAa	:|| || | |||||||||	cacUCUCCAAAGCCCAAGCACUUUa	11
MIMAT0000103	hsa-miR-106a-5p	ENSG00000267152	AC093227.1	lincRNA	chr19	38221390	38221412	-	2	0	AGO1-4	7mer-m8	gaUGGACGUGACAUUCGUGAAAa	:||||:| | ||||||||	auGCCUGUAAUCCCAGCACUUUg	6
MIMAT0000430	hsa-miR-138-5p	ENSG00000223764	AL645608.1	lincRNA	chr1	852961	852981	-	2	0	AGO2	7mer-m8	gcCGGACUAAGUGUUGUGGUCGa	| || || | |||||||||	aaGACUAAU--AAAACACCAGCc	6
MIMAT0000430	hsa-miR-138-5p	ENSG00000272084	AL137127.1	3prime_overlapping_ncRNA	chr1	19401135	19401158	-	6	0	AGO1-4,AGO2	7mer-m8	gccGGAC-UAAGUGUUGUGGUCGa	| || :| :: :|||||||	ucuCGUGUGUGUGGUGCACCAGCu	6
MIMAT0000430	hsa-miR-138-5p	ENSG00000197989	SNHG12	antisense	chr1	28907697	28907721	-	3	0	AGO2	7mer-m8	gcCGGACUAAGUGU--UGUGGUCGa	| |||| | | ||||||||	aaGACUGAGAAAAAGCACACCAGCu	5
MIMAT0000430	hsa-miR-138-5p	ENSG00000250135	AL049795.2	sense_intronic	chr1	32636517	32636539	+	3	0	AGO1-4,AGO2	7mer-m8	gccggACUAAGUGUUGUGGUCGa	||: :|| |||||||	ggggaUGGGAAGCACCACCAGCc	5
MIMAT0000318	hsa-miR-200b-3p	ENSG00000263753	LINC00667	lincRNA	chr18	5244848	5244867	+	5	0	AGO1-4,AGO2	7mer-m8	aguagUAAUGGUCCGUCAUAAu	| ||::| |||||||	uauaaAAUAUUA--CAGUAUUu	5
MIMAT0000617	hsa-miR-200c-3p	ENSG00000263753	LINC00667	lincRNA	chr18	5244845	5244867	+	5	0	AGO1-4,AGO2	7mer-m8	agguaguaaugggccGUCAUAAu	|||||||	uuauauaaaauauuaCAGUAUUu	6
MIMAT0000617	hsa-miR-200c-3p	ENSG00000255366	AC120036.4	lincRNA	chr8	48104204	48104226	+	2	2	AGO2	7mer-m8	agguaguAAUGGGCCGUCAUAAu	|| |:| |||||||	gaauguuUUCCUCUACAGUAUUu	6
MIMAT0000617	hsa-miR-200c-3p	ENSG00000272335	AC093297.2	lincRNA	chr5	44827142	44827164	+	2	0	AGO1-4	7mer-m8	agGUAGUAAUGGGCCGUCAUAAu	|| || |: |||||||||	acCAACAGAAUGAGGCAGUAUUc	5
MIMAT0000707	hsa-miR-363-3p	ENSG00000260032	NORAD	lincRNA	chr20	34636526	34636548	-	33	0	AGO1,AGO1-4,AGO2,AGO3	7mer-m8	augucuaccUAUG-GCACGUUAa	||:: :|||||||	accauuguuAUGUGUGUGCAAUu	8
