# Supplementary material for: Identification and Analysis of Potential Autophagy-Related Biomarkers in Endometriosis by WGCNA
Source: Front Mol Biosci. 2021 Nov 1;8:743012. doi: 10.3389/fmolb.2021.743012 (PMC8591037; doi:10.3389/fmolb.2021.743012)
Supplement: Supplementary file 1 [file DataSheet1.zip › Supplementary Figures and Tables/Supplementary Table 7.xlsx.xlsx]

## Sheet: Sheet1
TF	Target	Type	Reference
E2F1	AURKA	Activation	20300951
E2F3	AURKA	Activation	18776222
MED1	AURKA	Activation	16574658
OTX2	AURKA	Activation	21047732
ARID3A	CDK1	Unknown	23659165
E2F1	CDK1	Activation	14618416
E2F3	CDK1	Unknown	16909110
ETS2	CDK1	Unknown	7867724
IRF1	CDK1	Repression	22200613
PTTG1	CDK1	Activation	22475756
RB1	CDK1	Unknown	8270002
SMAD7	CDK1	Repression	15023526
TFDP1	CDK1	Activation	14618416
TP53	CDK1	Repression	12889596
TP53	CDK1	Unknown	19067706
TP73	CDK1	Unknown	19067706
CREBBP	EZH2	Unknown	25088689
ELK1	EZH2	Activation	22222375
EP300	EZH2	Unknown	25088689
FOSL1	EZH2	Unknown	23116973
JUN	EZH2	Unknown	23116973
SIRT1	EZH2	Repression	21703114
TP53	EZH2	Activation	15208672
TP53	EZH2	Repression	15208672;21165554
STAT2	RCAN1	Unknown	22426484
AES	RND3	Activation	23546594
FOXD3	RND3	Unknown	21478267
SP1	WIF1	Repression	18701434
